# Supplementary material for: Ethyl 2-(4-chloro-2-oxo-2,3-dihydro-1,3-benzothia­zol-3-yl)acetate
Source: Acta Crystallogr Sect E Struct Rep Online. 2009 Mar 6;65(Pt 4):o716. doi: 10.1107/S1600536809007727 (PMC2969022; doi:10.1107/S1600536809007727)
Supplement: Supplementary file 2 [file e-65-0o716-Isup2.hkl]

# 
# h,k,l, Fc-squared, Fo-squared, sigma(Fo-squared) and status flag 
# 
data_I
_shelx_title ' X in P2(1)/c' 
_shelx_refln_list_code          4 
_shelx_F_calc_maximum      166.01 
_exptl_crystal_F_000       560.00 
_reflns_d_resolution_high  0.8330 
 
loop_ 
 _symmetry_equiv_pos_as_xyz 
 'x, y, z' 
 '-x, y+1/2, -z+1/2' 
 '-x, -y, -z' 
 'x, -y-1/2, z-1/2' 
 
_cell_length_a     5.4830 
_cell_length_b    19.4100 
_cell_length_c    11.0600 
_cell_angle_alpha  90.000 
_cell_angle_beta   95.160 
_cell_angle_gamma  90.000 
 
_shelx_F_squared_multiplier     1.000 
 
loop_ 
 _refln_index_h 
 _refln_index_k 
 _refln_index_l 
 _refln_F_squared_calc 
 _refln_F_squared_meas 
 _refln_F_squared_sigma 
 _refln_observed_status 
   1   0   0     4999.78     4687.10     30.85 o 
   2   0   0      395.42      349.61     11.91 o 
   3   0   0      212.99      172.50     11.62 o 
   4   0   0     1960.95     1954.38     42.95 o 
   5   0   0      832.13      741.82     32.10 o 
   6   0   0        0.22        6.09      7.22 o 
   1   1   0     1293.92     1453.01     17.75 o 
   2   1   0     1173.70      994.18     19.84 o 
   3   1   0      386.51      372.18     15.63 o 
   4   1   0      194.06      176.08     13.48 o 
   5   1   0      248.83      233.65     20.59 o 
   6   1   0        5.70        1.22     10.33 o 
   0   2   0     6952.97     6515.38    117.08 o 
   1   2   0      266.35      310.40      9.24 o 
   2   2   0     1592.41     1566.69     26.08 o 
   3   2   0       53.56       74.18      7.76 o 
   4   2   0       45.88       27.59      7.06 o 
   5   2   0       16.83       20.76      8.20 o 
   6   2   0      145.55      147.88     14.91 o 
   1   3   0    10981.75    10755.12    225.64 o 
   2   3   0     9199.92     9349.27     64.77 o 
   3   3   0     1930.13     1847.15     35.59 o 
   4   3   0       44.98       31.51      7.84 o 
   5   3   0       85.46       59.78     12.42 o 
   6   3   0       20.32       12.80     11.04 o 
   0   4   0     5973.62     6225.16     38.46 o 
   1   4   0     4576.60     4628.85     38.72 o 
   2   4   0      250.62      263.80     12.16 o 
   3   4   0      516.97      576.40     20.63 o 
   4   4   0      245.45      258.23     16.03 o 
   5   4   0       44.87       39.84      8.80 o 
   6   4   0      141.92      134.50     15.18 o 
   1   5   0      294.95      357.69     12.24 o 
   2   5   0      559.63      606.45     18.88 o 
   3   5   0      259.53      233.08     14.44 o 
   4   5   0       20.32       13.74      7.50 o 
   5   5   0        2.86        9.44      5.51 o 
   6   5   0      105.28       92.46     14.24 o 
   0   6   0     5435.64     5511.31     44.59 o 
   1   6   0     4208.55     4187.19     42.18 o 
   2   6   0      644.05      721.81     20.95 o 
   3   6   0      289.53      289.56     15.77 o 
   4   6   0      574.48      594.74     25.10 o 
   5   6   0       49.87       51.41     10.26 o 
   6   6   0        0.70        4.80      9.48 o 
   1   7   0      325.79      364.86     14.11 o 
   2   7   0     1562.43     1505.42     31.59 o 
   3   7   0      463.15      402.21     19.90 o 
   4   7   0        3.31        4.79      8.13 o 
   5   7   0        2.59        5.70      8.41 o 
   6   7   0       86.36       80.53     13.89 o 
   0   8   0      541.26      490.06     16.22 o 
   1   8   0        3.58        2.62      4.94 o 
   2   8   0      202.24      208.57     13.81 o 
   3   8   0       56.37       59.69     10.37 o 
   4   8   0        0.96        1.04      7.46 o 
   5   8   0        0.00        1.24      7.89 o 
   6   8   0       13.64        8.90      9.97 o 
   1   9   0      503.47      523.73     18.44 o 
   2   9   0      190.96      206.55     13.95 o 
   3   9   0       53.16       48.69      8.91 o 
   4   9   0       75.26      108.42     13.05 o 
   5   9   0       71.35       89.61     12.62 o 
   6   9   0      107.52       77.90     16.80 o 
   0  10   0     2424.30     2358.64     39.08 o 
   1  10   0     1691.80     1553.59     34.88 o 
   2  10   0       43.64       27.94      7.24 o 
   3  10   0       22.34       21.50      7.87 o 
   4  10   0     1527.17     1433.51     45.83 o 
   5  10   0       22.05       50.96     12.82 o 
   1  11   0      650.97      523.24     26.79 o 
   2  11   0       39.71       21.29      9.30 o 
   3  11   0      245.96      260.18     19.54 o 
   4  11   0      152.81      189.96     19.21 o 
   5  11   0        4.13       14.24     12.45 o 
   0  12   0      378.26      362.94     17.87 o 
   1  12   0        1.06       10.05     10.05 o 
   2  12   0      291.35      301.12     20.55 o 
   3  12   0      107.60       68.48     15.67 o 
   4  12   0        1.15       12.44     11.58 o 
   5  12   0       13.35       12.22     12.06 o 
   1  13   0      588.03      577.77     26.97 o 
   2  13   0     1338.95     1416.82     42.99 o 
   3  13   0     1084.51     1161.62     42.78 o 
   4  13   0      157.00      225.90     21.75 o 
   5  13   0       30.69       35.90     14.20 o 
   0  14   0      239.59      238.73     17.16 o 
   1  14   0      238.42      183.19     23.33 o 
   2  14   0      229.62      179.72     27.54 o 
   3  14   0      237.73      209.40     27.37 o 
   4  14   0       81.39      111.58     17.28 o 
   5  14   0       84.41       80.68     18.60 o 
   1  15   0       95.67       91.95     19.15 o 
   2  15   0        0.49        8.08     10.98 o 
   3  15   0      107.78      124.84     19.36 o 
   4  15   0      134.13      189.74     23.10 o 
   5  15   0       43.95        5.60     15.61 o 
   0  16   0     1366.86     1441.80     42.99 o 
   1  16   0      382.45      357.20     25.12 o 
   2  16   0       87.35       95.71     16.55 o 
   3  16   0      154.44      172.38     24.62 o 
   4  16   0      105.58      185.02     26.13 o 
   1  17   0       11.20       17.93     12.33 o 
   2  17   0       52.25       95.91     17.54 o 
   3  17   0        0.60       13.40     14.27 o 
   4  17   0       10.30        2.04     20.66 o 
   0  18   0      196.62      167.81     19.67 o 
   1  18   0       10.30        6.12     10.90 o 
   2  18   0        8.80       14.48     14.48 o 
   3  18   0       13.78       41.80     14.74 o 
   4  18   0        0.03       17.47     17.47 o 
   1  19   0        2.15        5.08     14.46 o 
   2  19   0      417.88      535.37     37.46 o 
   3  19   0       15.57       31.92     14.04 o 
   0  20   0      401.30      409.64     29.76 o 
   1  20   0       56.02       54.42     20.26 o 
   2  20   0       15.37        8.75     24.00 o 
   3  20   0        0.22       14.82     17.13 o 
   1  21   0       42.59       58.85     15.87 o 
   2  21   0       20.86       33.09     18.48 o 
   0  22   0        1.48        6.62     11.61 o 
   1  22   0       14.83       27.20     18.53 o 
   2  22   0       21.47       10.13     23.46 o 
   1  23   0       20.69       22.20     16.80 o 
  -6   1   1      103.63      108.60     16.48 o 
  -5   1   1      100.89      118.63     15.59 o 
  -4   1   1      234.03      239.77     16.84 o 
  -3   1   1      196.85      167.17     10.32 o 
  -2   1   1     1270.01     1285.58     26.24 o 
  -1   1   1      842.92      718.19     15.25 o 
   0   1   1     3836.70     4044.41     86.74 o 
   1   1   1     1154.31     1133.88     17.07 o 
   2   1   1     2496.40     2391.13     32.48 o 
   3   1   1       43.11       59.90      7.26 o 
   4   1   1       25.52       31.76      6.92 o 
   5   1   1      427.80      451.17     26.81 o 
   6   1   1       51.01       43.72     12.42 o 
  -6   2   1        6.95        3.82      6.46 o 
  -5   2   1      197.25      241.89     19.79 o 
  -4   2   1      302.75      435.34     26.09 o 
  -3   2   1      333.49      248.81      4.74 o 
  -2   2   1     2610.07     2384.11     32.93 o 
  -1   2   1     2271.39     2246.88     25.38 o 
   0   2   1     2714.88     2845.44     51.21 o 
   1   2   1       80.27       67.33      5.27 o 
   2   2   1      306.59      291.53     12.00 o 
   3   2   1      134.75      125.66     10.23 o 
   4   2   1      366.02      353.74      6.91 o 
   5   2   1      202.58      167.82     19.08 o 
   6   2   1       73.94       80.53     15.75 o 
  -6   3   1        9.54        6.52     14.40 o 
  -5   3   1       80.30       91.08     17.55 o 
  -4   3   1       52.55       38.88      8.72 o 
  -3   3   1      475.64      481.71     19.67 o 
  -2   3   1       97.98       84.68      7.98 o 
  -1   3   1       45.92       59.40      6.16 o 
   0   3   1     1273.06     1310.61     16.31 o 
   1   3   1     3856.43     3923.68     34.75 o 
   2   3   1      736.86      706.52     18.40 o 
   3   3   1        7.83       10.75      4.80 o 
   4   3   1      184.89      193.53     16.18 o 
   5   3   1       57.12       73.20     12.25 o 
   6   3   1      146.43      117.52     10.51 o 
  -6   4   1       61.64       78.01     15.66 o 
  -5   4   1      139.66       94.79     15.09 o 
  -4   4   1       81.38       76.53      9.90 o 
  -3   4   1     1504.09     1577.06     34.84 o 
  -2   4   1     1167.42     1121.44     29.85 o 
  -1   4   1    27557.97    26695.23    411.26 o 
   0   4   1      240.84      241.59      8.96 o 
   1   4   1     1293.25     1284.38     21.52 o 
   2   4   1        0.26        5.23      3.43 o 
   3   4   1     2020.44     2022.08     39.19 o 
   4   4   1     1412.56     1178.66      6.59 o 
   5   4   1       24.55       32.61     10.69 o 
   6   4   1       11.48        6.27     10.09 o 
  -6   5   1      327.38      336.10     24.96 o 
  -5   5   1        5.78       23.40      7.72 o 
  -4   5   1        7.18        6.24      6.24 o 
  -3   5   1       47.74       62.23      9.47 o 
  -2   5   1     1375.35     1456.93     30.08 o 
  -1   5   1       64.18       66.11      8.55 o 
   0   5   1       67.76       70.27      4.24 o 
   1   5   1        3.58        8.11      3.66 o 
   2   5   1        1.17       14.22      3.98 o 
   3   5   1      149.52      109.57      6.17 o 
   4   5   1      301.49      292.49     20.67 o 
   5   5   1      227.78      227.72     20.53 o 
   6   5   1       28.58       23.87      8.77 o 
  -6   6   1       15.39       22.05      9.53 o 
  -5   6   1       88.47       84.30     12.08 o 
  -4   6   1       54.54       48.46     10.29 o 
  -3   6   1      232.09      262.40     15.82 o 
  -2   6   1     2038.55     2095.93     37.22 o 
  -1   6   1     2776.48     3046.50     38.93 o 
   0   6   1     1981.32     2065.56     56.05 o 
   1   6   1      228.52      235.83     11.01 o 
   2   6   1      202.93      150.57      5.46 o 
   3   6   1      924.45      847.91     27.73 o 
   4   6   1      435.84      355.68      7.71 o 
   5   6   1      275.11      312.60     22.38 o 
   6   6   1       41.54       10.17      9.94 o 
  -6   7   1        2.29        8.66      9.02 o 
  -5   7   1       28.81       30.21      9.15 o 
  -4   7   1      539.70      607.10     25.98 o 
  -3   7   1      400.40      379.69     19.51 o 
  -2   7   1      452.10      490.48     19.18 o 
  -1   7   1      308.70      360.83     15.05 o 
   0   7   1     3089.68     3187.03     92.41 o 
   1   7   1     1130.14     1088.94     24.04 o 
   2   7   1     2689.69     2923.59     44.72 o 
   3   7   1      990.20     1126.68     32.47 o 
   4   7   1      217.63      234.59     18.83 o 
   5   7   1       38.89       30.82     12.07 o 
   6   7   1      154.18      157.05     18.22 o 
  -6   8   1       48.52       24.13     11.29 o 
  -5   8   1      107.97      108.79     14.20 o 
  -4   8   1      188.74      217.53     17.70 o 
  -3   8   1       15.86       23.53      8.60 o 
  -2   8   1      501.54      563.68     20.98 o 
  -1   8   1      100.68      109.78      8.95 o 
   0   8   1      338.94      353.77     10.17 o 
   1   8   1     1061.85     1143.20     26.34 o 
   2   8   1       36.91       55.90      9.58 o 
   3   8   1       94.74      109.87     12.70 o 
   4   8   1       21.35       11.63      8.15 o 
   5   8   1      241.44      242.61     20.63 o 
   6   8   1      116.43      129.67     19.61 o 
  -6   9   1       20.16       24.70     11.52 o 
  -5   9   1       46.41       51.40     12.61 o 
  -4   9   1      251.13      256.89     19.39 o 
  -3   9   1      470.18      531.87     23.63 o 
  -2   9   1     1171.44     1253.66     32.97 o 
  -1   9   1       57.11       50.92      8.18 o 
   0   9   1     1417.46     1419.50     20.76 o 
   1   9   1     1664.22     1717.44     33.86 o 
   2   9   1     1105.42     1058.75     29.84 o 
   3   9   1      201.77      172.22     14.35 o 
   4   9   1       20.54       16.75      8.46 o 
   5   9   1        0.06        5.10      8.65 o 
  -5  10   1       17.81       24.68     10.64 o 
  -4  10   1       29.08       24.32     11.21 o 
  -3  10   1        0.45        6.86      8.50 o 
  -2  10   1      456.88      410.93     20.85 o 
  -1  10   1      635.43      704.86     23.47 o 
   0  10   1      611.61      587.29     14.47 o 
   1  10   1      229.41      233.19     14.56 o 
   2  10   1      118.08      101.93     11.74 o 
   3  10   1      171.79      205.60     16.07 o 
   4  10   1      278.43      332.08     22.37 o 
   5  10   1       53.52       81.55     11.89 o 
  -5  11   1       75.33      109.72     17.23 o 
  -4  11   1      139.06      132.93     16.84 o 
  -3  11   1       12.01        9.33      6.87 o 
  -2  11   1       90.12       87.49     11.31 o 
  -1  11   1        1.68        3.78      6.72 o 
   0  11   1       18.30       17.97      4.55 o 
   1  11   1      813.52      725.32     25.06 o 
   2  11   1        0.51        3.47      6.28 o 
   3  11   1        6.46        4.30      8.76 o 
   4  11   1      201.10      218.59     20.71 o 
   5  11   1       74.29       64.35     15.94 o 
  -5  12   1       37.96       46.72     13.28 o 
  -4  12   1      247.88      287.67     23.66 o 
  -3  12   1        4.37        4.41      5.24 o 
  -2  12   1      254.87      251.80     17.75 o 
  -1  12   1      582.14      559.17     23.63 o 
   0  12   1     1126.97     1066.03     21.33 o 
   1  12   1      169.75      205.67     14.54 o 
   2  12   1      102.24      107.01     10.91 o 
   3  12   1        1.41        4.55      8.09 o 
   4  12   1      293.03      290.63     24.20 o 
   5  12   1       11.77       11.73     11.00 o 
  -5  13   1       11.76        1.37     12.39 o 
  -4  13   1        0.25       10.68     10.68 o 
  -3  13   1       90.19       91.72     14.53 o 
  -2  13   1        3.22        2.97      9.11 o 
  -1  13   1      198.58      173.46     15.08 o 
   0  13   1       24.23       26.52      5.82 o 
   1  13   1       80.40       90.44     11.77 o 
   2  13   1       80.02       91.69     12.29 o 
   3  13   1       13.16        1.20     10.70 o 
   4  13   1        9.13       14.27     11.94 o 
   5  13   1       30.55       11.88     11.88 o 
  -5  14   1       87.94       81.57     13.75 o 
  -4  14   1        0.55        2.75      9.81 o 
  -3  14   1        1.24        2.44      8.78 o 
  -2  14   1      255.70      261.10     18.64 o 
  -1  14   1      140.41      131.19     14.56 o 
   0  14   1      359.12      343.75     21.52 o 
   1  14   1        3.98       10.77      7.02 o 
   2  14   1       12.25        6.96     10.11 o 
   3  14   1      901.68      911.60     39.03 o 
   4  14   1        9.14       23.05     11.02 o 
   5  14   1       13.45        4.81     13.53 o 
  -5  15   1       35.62        4.32      9.05 o 
  -4  15   1       27.96       40.97     12.86 o 
  -3  15   1      101.50       93.00     16.79 o 
  -2  15   1      282.61      283.49     20.87 o 
  -1  15   1        4.20        4.20      9.04 o 
   0  15   1        1.64        5.33      5.33 o 
   1  15   1      328.21      318.18     21.38 o 
   2  15   1      142.28      153.87     16.21 o 
   3  15   1        0.97       13.22     13.22 o 
   4  15   1        3.29        6.58     10.39 o 
  -4  16   1       17.57        2.97     11.42 o 
  -3  16   1      271.82      246.76     26.07 o 
  -2  16   1       16.75        2.46     11.94 o 
  -1  16   1      224.59      208.25     19.01 o 
   0  16   1       24.33        7.57     18.21 o 
   1  16   1        0.92        5.90      9.09 o 
   2  16   1        2.12       12.22     12.22 o 
   3  16   1       32.79       38.24     14.67 o 
   4  16   1      135.44       86.39     24.08 o 
  -4  17   1      153.16      167.35     20.26 o 
  -3  17   1       17.12        9.94     15.15 o 
  -2  17   1        7.18        9.10      9.10 o 
  -1  17   1      166.54      136.22     16.07 o 
   0  17   1      878.16      773.35     29.31 o 
   1  17   1      282.61      328.92     24.14 o 
   2  17   1      298.46      341.54     26.88 o 
   3  17   1       55.25       67.57     16.75 o 
   4  17   1       30.61       35.93     17.33 o 
  -4  18   1       50.52       45.73     10.52 o 
  -3  18   1      148.18      147.61     18.29 o 
  -2  18   1       21.22        8.20     10.62 o 
  -1  18   1       15.69        8.96      9.92 o 
   0  18   1        3.92       45.39     45.39 o 
   1  18   1      118.85      129.91     19.48 o 
   2  18   1       82.54       74.28     19.10 o 
   3  18   1       49.19       33.68     13.83 o 
   4  18   1       25.49        4.04     13.77 o 
  -3  19   1        8.03        7.58      9.69 o 
  -2  19   1        6.09       10.95     10.95 o 
  -1  19   1       14.11       10.96     13.66 o 
   0  19   1      339.78      305.59     29.80 o 
   1  19   1       46.94        1.59     19.41 o 
   2  19   1      158.01      165.12     26.90 o 
   3  19   1      111.22      112.95     24.24 o 
  -3  20   1        7.64        6.32     11.75 o 
  -2  20   1       82.00       86.30     14.64 o 
  -1  20   1      213.03      178.56     21.69 o 
   0  20   1       47.23       27.54     26.99 o 
   1  20   1      104.53       67.25     20.33 o 
   2  20   1      161.05      186.40     28.95 o 
   3  20   1      102.25      104.25     23.19 o 
  -2  21   1       43.37       54.97     14.28 o 
  -1  21   1      117.37       90.80     18.56 o 
   0  21   1      250.53      245.38     16.37 o 
   1  21   1       62.11       73.95     19.75 o 
   2  21   1        9.99       21.87     21.87 o 
  -2  22   1       14.02        8.07     11.74 o 
  -1  22   1      116.04      127.72     17.53 o 
   0  22   1        0.42        6.35     13.18 o 
   1  22   1       37.74        3.77     18.11 o 
   2  22   1        0.46       17.74     17.74 o 
   0  23   1        9.39       11.24      8.23 o 
  -6   0   2       56.48       34.00      9.92 o 
  -5   0   2       75.06       84.59     10.26 o 
  -4   0   2     1444.67     1779.15     43.34 o 
  -3   0   2       40.97       55.97     12.57 o 
  -2   0   2     6021.89     4704.15     65.01 o 
  -1   0   2      101.66      103.83      8.70 o 
   0   0   2     4990.08     5545.33     69.03 o 
   1   0   2     3459.45     3553.48     32.73 o 
   2   0   2      889.79      790.56     19.23 o 
   3   0   2     1509.02     1366.36     31.87 o 
   4   0   2      281.52      255.98     16.19 o 
   5   0   2        5.08        3.22     10.35 o 
   6   0   2      379.97      295.22      9.83 o 
  -6   1   2       62.88       28.52     11.14 o 
  -5   1   2       12.74       15.05      8.01 o 
  -4   1   2       10.22       34.37     11.29 o 
  -3   1   2     2625.49     3256.89     51.16 o 
  -2   1   2     2548.00     2407.84     24.87 o 
  -1   1   2      736.11      702.30     16.75 o 
   0   1   2       58.22       59.55      4.09 o 
   1   1   2      128.60      147.30      7.08 o 
   2   1   2     1236.10     1284.41     25.28 o 
   3   1   2      405.16      300.26      4.84 o 
   4   1   2      173.13      171.65     15.00 o 
   5   1   2      611.20      660.90     32.66 o 
   6   1   2       27.50       17.35     12.75 o 
  -6   2   2       29.85       35.00      8.09 o 
  -5   2   2      223.50      194.54     17.79 o 
  -4   2   2      860.73     1031.10     33.77 o 
  -3   2   2       10.07        0.69      6.05 o 
  -2   2   2       59.46       44.53      7.45 o 
  -1   2   2     2328.82     2381.17     31.19 o 
   0   2   2      548.79      605.81     32.88 o 
   1   2   2       32.10       54.74      5.51 o 
   2   2   2      108.14      100.14      8.28 o 
   3   2   2        6.36       10.18      6.04 o 
   4   2   2       73.64       72.92     11.73 o 
   5   2   2      122.19      182.21     17.40 o 
   6   2   2       26.79       14.82     12.71 o 
  -6   3   2        0.14        5.61      9.60 o 
  -5   3   2      230.46      197.86     16.18 o 
  -4   3   2      202.20      179.20     13.87 o 
  -3   3   2       93.84      117.75     10.29 o 
  -2   3   2       92.83       83.72      7.63 o 
  -1   3   2    26839.05    24884.19    415.99 o 
   0   3   2      222.45      280.37     16.74 o 
   1   3   2        0.98        3.90      3.90 o 
   2   3   2     1534.58     1568.19     28.90 o 
   3   3   2      592.13      471.24      5.76 o 
   4   3   2      864.49      832.03     32.94 o 
   5   3   2      143.47      143.08     18.42 o 
   6   3   2      170.97      137.65     10.96 o 
  -6   4   2       89.38       75.42     13.57 o 
  -5   4   2      269.41      268.57     18.36 o 
  -4   4   2       44.79       52.96      8.14 o 
  -3   4   2        2.07        0.00      5.71 o 
  -2   4   2      113.27      135.06      9.87 o 
  -1   4   2    12283.26    12522.42     71.69 o 
   0   4   2        1.51        4.22      2.38 o 
   1   4   2      434.37      440.03     13.54 o 
   2   4   2      443.50      512.91     17.24 o 
   3   4   2       21.87       12.07      7.22 o 
   4   4   2       19.84        9.32      9.60 o 
   5   4   2      121.38      138.64     17.07 o 
   6   4   2       17.19       19.93     11.49 o 
  -6   5   2        0.31        4.80      9.38 o 
  -5   5   2       13.74       16.98      8.42 o 
  -4   5   2       23.94       24.42      7.95 o 
  -3   5   2      270.38      221.00     14.13 o 
  -2   5   2      207.58      218.60     12.50 o 
  -1   5   2        4.37        5.60      5.60 o 
   0   5   2      986.60     1124.73     14.81 o 
   1   5   2       24.50       24.39      4.63 o 
   2   5   2      241.55      253.64     13.16 o 
   3   5   2       65.36       71.97      8.16 o 
   4   5   2        8.04        5.69      7.44 o 
   5   5   2        4.09       11.76      8.55 o 
   6   5   2       61.84       87.32     13.30 o 
  -6   6   2       41.20       31.60     11.31 o 
  -5   6   2      216.36      212.99     17.67 o 
  -4   6   2       50.80       57.80     10.84 o 
  -3   6   2     1204.35     1329.96     33.49 o 
  -2   6   2      186.39      152.15     11.66 o 
  -1   6   2      175.87      192.98     10.96 o 
   0   6   2      171.98      183.35      6.89 o 
   1   6   2     2431.78     2619.19     36.24 o 
   2   6   2        7.14        4.93      6.32 o 
   3   6   2      546.42      542.94     22.96 o 
   4   6   2       44.28       50.73     10.17 o 
   5   6   2      100.91      100.94     15.28 o 
   6   6   2       12.02       14.60     11.63 o 
  -6   7   2       12.66        1.17     10.62 o 
  -5   7   2      192.47      194.91     18.75 o 
  -4   7   2       26.98       31.52      8.88 o 
  -3   7   2      105.92      121.73     12.50 o 
  -2   7   2      582.08      611.29     21.64 o 
  -1   7   2     1121.71     1221.60     26.76 o 
   0   7   2     3882.09     3958.75     91.64 o 
   1   7   2       63.25       47.90      6.96 o 
   2   7   2     1034.86     1165.23     28.80 o 
   3   7   2      673.31      800.31     28.55 o 
   4   7   2      313.03      298.25     20.24 o 
   5   7   2       74.91       91.47     14.65 o 
   6   7   2        0.04        6.74      9.92 o 
  -6   8   2        7.41       10.11      8.94 o 
  -5   8   2       33.13       38.22     11.45 o 
  -4   8   2       22.08       36.35      9.46 o 
  -3   8   2      294.17      287.50     18.71 o 
  -2   8   2     2893.44     3036.31     48.72 o 
  -1   8   2     1217.70     1312.28     29.55 o 
   0   8   2      122.21      143.51      6.83 o 
   1   8   2      114.78      107.78      8.93 o 
   2   8   2      836.83      914.76     27.24 o 
   3   8   2       39.93       50.31      9.45 o 
   4   8   2       58.47       59.30     14.49 o 
   5   8   2       31.64       38.31     12.49 o 
  -6   9   2       23.77       29.49     10.84 o 
  -5   9   2       25.33        7.48     10.52 o 
  -4   9   2      167.02      157.80     15.77 o 
  -3   9   2      698.92      735.04     28.33 o 
  -2   9   2      158.54      165.70     14.74 o 
  -1   9   2        0.22        2.67      4.67 o 
   0   9   2      602.42      674.90     14.92 o 
   1   9   2      105.27       79.47      5.13 o 
   2   9   2       28.55        3.91      8.62 o 
   3   9   2        0.03        7.23      7.23 o 
   4   9   2       56.13       57.77     10.69 o 
   5   9   2        4.39        1.28      8.42 o 
  -5  10   2       13.44        1.24      9.94 o 
  -4  10   2      169.16      165.25     17.98 o 
  -3  10   2      482.14      406.42     22.03 o 
  -2  10   2      161.43      179.34     13.76 o 
  -1  10   2      447.38      401.27     18.11 o 
   0  10   2      299.98      310.17     10.93 o 
   1  10   2     1623.92     1728.69     36.79 o 
   2  10   2     2059.24     1972.60     43.31 o 
   3  10   2      412.03      420.88     23.68 o 
   4  10   2      110.67      120.77     17.75 o 
   5  10   2       36.51       41.15     11.61 o 
  -5  11   2       39.30       26.23     12.91 o 
  -4  11   2        1.22        3.51      9.45 o 
  -3  11   2      154.14      120.62      6.28 o 
  -2  11   2      266.79      226.34     16.06 o 
  -1  11   2      658.54      728.10     25.42 o 
   0  11   2      115.20      118.40      7.67 o 
   1  11   2      900.41      733.35      6.43 o 
   2  11   2      428.49      476.90     22.79 o 
   3  11   2        6.96       16.57      7.78 o 
   4  11   2        3.78       10.33      9.06 o 
   5  11   2       49.84        9.91     10.50 o 
  -5  12   2      201.53      197.34     19.82 o 
  -4  12   2      232.85      262.17     20.52 o 
  -3  12   2       17.36       18.67      8.86 o 
  -2  12   2      138.12      133.60     14.52 o 
  -1  12   2      269.84      240.87     17.88 o 
   0  12   2       56.69       46.59      9.05 o 
   1  12   2       73.35       64.97      9.84 o 
   2  12   2        3.09        6.04      7.39 o 
   3  12   2       13.76       10.57      9.74 o 
   4  12   2       23.66       25.85     10.60 o 
   5  12   2       18.20       35.23     13.95 o 
  -5  13   2      119.46       83.66     17.78 o 
  -4  13   2       13.28        7.70     12.23 o 
  -3  13   2       15.60       15.09      8.02 o 
  -2  13   2       12.93       30.55      9.69 o 
  -1  13   2     1685.20     1723.87     43.01 o 
   0  13   2      622.27      618.21     17.70 o 
   1  13   2      523.85      474.74     23.12 o 
   2  13   2      142.12      134.83     13.40 o 
   3  13   2      488.86      504.61     28.22 o 
   4  13   2      196.33      272.50     22.38 o 
   5  13   2      266.17      330.46     27.72 o 
  -5  14   2      117.27      103.18     17.13 o 
  -4  14   2       43.76       64.41     13.90 o 
  -3  14   2       13.64       15.80      9.57 o 
  -2  14   2        0.86       15.19      7.69 o 
  -1  14   2       30.32       11.82     10.20 o 
   0  14   2      315.03      300.80     13.49 o 
   1  14   2      165.72      149.44     14.76 o 
   2  14   2        1.91       12.85      7.55 o 
   3  14   2       21.03       29.77     11.70 o 
   4  14   2        7.97        7.53     10.30 o 
   5  14   2        0.15        3.15     12.03 o 
  -4  15   2       97.88       88.80     16.20 o 
  -3  15   2      290.69      307.27     23.43 o 
  -2  15   2        2.46        2.28      7.79 o 
  -1  15   2      583.74      562.40     27.20 o 
   0  15   2      112.22      105.54      9.26 o 
   1  15   2       58.93       52.83     12.23 o 
   2  15   2       68.48       74.34     14.03 o 
   3  15   2       22.24        7.32     13.58 o 
   4  15   2        4.86        4.78     11.36 o 
  -4  16   2       35.88       52.85     10.55 o 
  -3  16   2       97.82       92.50     14.56 o 
  -2  16   2       33.75       20.79     11.93 o 
  -1  16   2      215.19      152.11     17.60 o 
   0  16   2       13.91       10.14     10.66 o 
   1  16   2      715.01      648.33     30.03 o 
   2  16   2      113.41       92.56     16.48 o 
   3  16   2      292.64      304.89     28.05 o 
   4  16   2       14.74        5.14     13.43 o 
  -4  17   2        0.64        4.36      9.86 o 
  -3  17   2       65.99       82.48     15.26 o 
  -2  17   2      189.17      207.59     18.51 o 
  -1  17   2      156.68      159.92     16.51 o 
   0  17   2       56.98       68.41      8.92 o 
   1  17   2       98.55       94.59     15.35 o 
   2  17   2       72.59       36.72     14.02 o 
   3  17   2        6.27        8.21     11.42 o 
   4  17   2       19.05       16.00     12.00 o 
  -4  18   2        8.71        6.01      9.41 o 
  -3  18   2        0.06       10.74     10.74 o 
  -2  18   2        0.39       11.33     11.33 o 
  -1  18   2      241.35      273.41     22.03 o 
   0  18   2       33.52       23.39      8.45 o 
   1  18   2       25.78        9.46     13.45 o 
   2  18   2       84.68       80.71     17.04 o 
   3  18   2       24.47       31.89     14.42 o 
  -3  19   2       45.49       52.45     13.11 o 
  -2  19   2       24.23       37.17     11.77 o 
  -1  19   2       25.33       14.93     11.36 o 
   0  19   2      176.27       90.39     80.97 o 
   1  19   2       30.27       35.03     10.18 o 
   2  19   2        0.16       13.03     13.03 o 
   3  19   2        6.39       31.93     11.97 o 
  -3  20   2        0.55        1.57     11.41 o 
  -2  20   2       36.02       56.51     13.33 o 
  -1  20   2      112.45      136.51     18.84 o 
   0  20   2        0.35        2.07     11.72 o 
   1  20   2       42.71       51.61     14.53 o 
   2  20   2       45.83       45.37     14.94 o 
   3  20   2       34.55       25.84     17.66 o 
  -2  21   2        0.18        1.47      9.13 o 
  -1  21   2        3.29        7.36     11.55 o 
   0  21   2       82.44       60.51     10.84 o 
   1  21   2       22.55       19.98     16.82 o 
   2  21   2        0.40        7.67     10.95 o 
  -2  22   2        5.31        1.56     11.48 o 
  -1  22   2       52.48       80.11     14.45 o 
   0  22   2        2.91       10.32      9.78 o 
   1  22   2       31.10       45.53     12.37 o 
   0  23   2       24.36       20.26      8.35 o 
  -6   1   3       25.63       47.30     14.54 o 
  -5   1   3      108.90      114.69     17.92 o 
  -4   1   3        0.29        8.42      7.01 o 
  -3   1   3       21.45       39.90      6.41 o 
  -2   1   3      109.65       69.73      8.19 o 
  -1   1   3     2317.99     2066.63     31.32 o 
   0   1   3     2567.74     2481.91     44.69 o 
   1   1   3       45.99       35.82      4.80 o 
   2   1   3      378.87      424.58     15.71 o 
   3   1   3     1281.17     1338.99     34.03 o 
   4   1   3      318.26      333.02     21.68 o 
   5   1   3        0.39        6.01      8.88 o 
   6   1   3        0.01        1.32      9.78 o 
  -6   2   3       94.09       85.69     11.66 o 
  -5   2   3      168.42      155.94     14.12 o 
  -4   2   3       14.77       21.02      7.77 o 
  -3   2   3     1517.28     1658.12     36.49 o 
  -2   2   3      993.68      788.05     23.06 o 
  -1   2   3     2486.19     2340.48     34.15 o 
   0   2   3      174.56      183.19      9.16 o 
   1   2   3     1066.63     1125.48     21.86 o 
   2   2   3      871.53      932.88     23.43 o 
   3   2   3      274.47      311.47     17.42 o 
   4   2   3      386.38      430.00     24.50 o 
   5   2   3       35.54       62.77     11.15 o 
   6   2   3       61.68       38.22     13.27 o 
  -6   3   3       33.80       47.37     10.99 o 
  -5   3   3        0.30       13.11      7.60 o 
  -4   3   3      266.85      302.40     19.42 o 
  -3   3   3      866.31     1012.15     30.62 o 
  -2   3   3        3.87       16.02      4.65 o 
  -1   3   3     4091.89     4168.39     46.58 o 
   0   3   3      693.23      806.35     27.02 o 
   1   3   3      534.43      591.03     16.70 o 
   2   3   3      749.37      764.27     22.05 o 
   3   3   3       12.03       13.76      6.19 o 
   4   3   3     1131.65     1356.51     41.77 o 
   5   3   3       67.94       77.28     13.81 o 
   6   3   3       20.08       11.31     12.65 o 
  -6   4   3        7.20       15.32      8.24 o 
  -5   4   3      274.14      279.79     20.60 o 
  -4   4   3        9.24       22.82      9.91 o 
  -3   4   3      712.47      777.21     27.66 o 
  -2   4   3       18.65       11.73      4.50 o 
  -1   4   3     2188.01     2236.47     34.75 o 
   0   4   3      964.44     1085.00     27.82 o 
   1   4   3     5159.74     5259.33     50.48 o 
   2   4   3     1714.11     1864.04     34.82 o 
   3   4   3      258.19      208.26      5.75 o 
   4   4   3       29.40       20.28     10.66 o 
   5   4   3      776.69      872.72     38.82 o 
   6   4   3       32.17       47.65     13.97 o 
  -6   5   3       12.62        9.59      8.87 o 
  -5   5   3      300.32      238.95     19.12 o 
  -4   5   3     1175.14     1299.01     36.97 o 
  -3   5   3     1251.44     1335.62     34.92 o 
  -2   5   3     1174.51     1127.72     28.51 o 
  -1   5   3     2203.18     2312.52     36.07 o 
   0   5   3     2172.54     2214.38    129.99 o 
   1   5   3     1929.34     1936.30     31.79 o 
   2   5   3      517.68      499.64     19.14 o 
   3   5   3      218.18      233.84     14.94 o 
   4   5   3       66.90       78.32     11.81 o 
   5   5   3       12.01        6.32     11.07 o 
   6   5   3        4.49       20.81      8.68 o 
  -6   6   3       26.76       26.19      9.63 o 
  -5   6   3      255.85      286.42     20.57 o 
  -4   6   3       67.52       63.27     12.12 o 
  -3   6   3      521.63      556.09     23.67 o 
  -2   6   3      835.77      809.17     25.52 o 
  -1   6   3     3012.79     2981.75     42.76 o 
   0   6   3     1205.85     1262.48     24.27 o 
   1   6   3     2813.15     2650.33     38.50 o 
   2   6   3       68.73       55.28      8.11 o 
   3   6   3        0.74        0.00      7.75 o 
   4   6   3       62.79       76.19     10.93 o 
   5   6   3      449.41      541.53     31.51 o 
   6   6   3       49.60       41.38     12.63 o 
  -6   7   3        6.28        1.18      9.25 o 
  -5   7   3       28.00       28.61     10.26 o 
  -4   7   3      434.80      463.44     24.40 o 
  -3   7   3       12.65        8.09      8.09 o 
  -2   7   3     5354.65     5368.27     65.12 o 
  -1   7   3      401.31      456.05     18.70 o 
   0   7   3     1823.78     1899.55     61.81 o 
   1   7   3      487.42      468.86     17.85 o 
   2   7   3     1425.33     1471.19     34.23 o 
   3   7   3     2479.79     2656.69     52.15 o 
   4   7   3       63.34       54.93     11.16 o 
   5   7   3       50.13       50.48     14.36 o 
  -6   8   3      193.49      200.03     18.42 o 
  -5   8   3      152.97      154.85     15.87 o 
  -4   8   3       55.48       53.74      9.35 o 
  -3   8   3      234.73      253.21     16.50 o 
  -2   8   3     4819.62     4719.01     62.76 o 
  -1   8   3     1495.75     1506.43     33.33 o 
   0   8   3      207.89      178.43      8.18 o 
   1   8   3       47.67       52.17      7.26 o 
   2   8   3      176.75      182.12     13.81 o 
   3   8   3      183.33      203.50     16.98 o 
   4   8   3       10.62        4.58     10.70 o 
   5   8   3        6.95        6.69     10.82 o 
  -5   9   3       73.61       53.21     14.27 o 
  -4   9   3      328.67      309.25     22.28 o 
  -3   9   3      262.15      301.72     19.09 o 
  -2   9   3     1566.08     1516.75     37.95 o 
  -1   9   3       81.57       69.46     10.82 o 
   0   9   3       11.71        6.17      4.14 o 
   1   9   3      288.08      304.15     16.00 o 
   2   9   3      377.58      315.45     17.98 o 
   3   9   3      833.12      876.38     32.89 o 
   4   9   3      299.25      352.42     23.55 o 
   5   9   3       27.99        6.84     10.12 o 
  -5  10   3       36.47       28.95     11.05 o 
  -4  10   3      179.22      176.29     18.35 o 
  -3  10   3      114.38      101.95     13.67 o 
  -2  10   3       10.96        5.36      9.37 o 
  -1  10   3      186.88      230.35     15.70 o 
   0  10   3     2208.85     2214.61     37.97 o 
   1  10   3        4.85        6.96      5.50 o 
   2  10   3      599.91      680.12     26.88 o 
   3  10   3        4.89        4.41     10.29 o 
   4  10   3      395.26      468.28     28.56 o 
   5  10   3       71.18       69.06     15.13 o 
  -5  11   3      187.46      186.86     20.91 o 
  -4  11   3      338.74      368.05     24.10 o 
  -3  11   3      311.60      282.86      9.07 o 
  -2  11   3      161.55      169.54     14.09 o 
  -1  11   3     1352.94     1429.68     37.43 o 
   0  11   3      510.24      558.38     16.15 o 
   1  11   3      294.67      282.96     17.14 o 
   2  11   3       84.53       66.63     11.55 o 
   3  11   3      190.10      199.75     18.60 o 
   4  11   3        8.29        6.66     10.79 o 
   5  11   3        0.05       14.25     14.25 o 
  -5  12   3       17.50       14.76     10.87 o 
  -4  12   3      207.31      176.09     20.80 o 
  -3  12   3       17.75       12.50      8.77 o 
  -2  12   3      150.19      131.19     13.92 o 
  -1  12   3       55.75       47.24     10.42 o 
   0  12   3     1137.51     1170.64     48.02 o 
   1  12   3       48.57       63.57      9.85 o 
   2  12   3      178.07      154.33     15.75 o 
   3  12   3       96.61       97.35     13.79 o 
   4  12   3       47.12       54.64     12.15 o 
   5  12   3      175.21      198.61     22.24 o 
  -5  13   3        7.10        5.57     10.48 o 
  -4  13   3       13.80       11.95     11.05 o 
  -3  13   3      111.40      145.17     15.57 o 
  -2  13   3      221.10      219.43     19.08 o 
  -1  13   3      217.09      222.11     18.07 o 
   0  13   3       85.31       92.34      9.31 o 
   1  13   3       20.84       11.87      9.40 o 
   2  13   3      115.68      128.57     13.85 o 
   3  13   3        0.55        0.00      9.17 o 
   4  13   3       54.68      111.67     15.08 o 
   5  13   3       15.17        9.27     13.05 o 
  -5  14   3        1.01        8.45      8.45 o 
  -4  14   3        1.23        1.35      8.85 o 
  -3  14   3       64.36       85.88     11.79 o 
  -2  14   3      771.67      804.68     32.82 o 
  -1  14   3       10.76       15.65      8.32 o 
   0  14   3      242.98      264.24     12.89 o 
   1  14   3      205.32      185.55     16.52 o 
   2  14   3      224.53      219.88     20.49 o 
   3  14   3       81.92       64.12     14.36 o 
   4  14   3       93.97      104.39     17.83 o 
  -4  15   3       53.04       89.26     14.49 o 
  -3  15   3       18.37       17.28      9.76 o 
  -2  15   3      200.75      188.07     19.19 o 
  -1  15   3      415.43      418.58     25.44 o 
   0  15   3       34.68       32.76      6.62 o 
   1  15   3       84.08       96.90     13.39 o 
   2  15   3      127.03      116.32     17.84 o 
   3  15   3      148.84      143.13     18.55 o 
   4  15   3        1.59       13.94     13.94 o 
  -4  16   3        5.77        7.24      8.54 o 
  -3  16   3        0.83        5.53      9.33 o 
  -2  16   3        7.91       18.02      7.85 o 
  -1  16   3      137.20      107.23     18.99 o 
   0  16   3      220.33      186.46     14.88 o 
   1  16   3       47.55       36.70     11.57 o 
   2  16   3        1.26       11.13     11.64 o 
   3  16   3        2.76        9.30     10.85 o 
   4  16   3        3.22       36.68     16.11 o 
  -4  17   3        0.37        4.51      8.60 o 
  -3  17   3        2.00        0.00     10.56 o 
  -2  17   3      120.29       99.73     16.65 o 
  -1  17   3      550.21      538.75     29.79 o 
   0  17   3       22.24        9.63      8.30 o 
   1  17   3        0.97        1.32      9.08 o 
   2  17   3      565.43      510.80     31.00 o 
   3  17   3        2.11       12.76     12.76 o 
   4  17   3      274.66      310.31     28.45 o 
  -4  18   3        8.22        4.49      9.39 o 
  -3  18   3       72.28       96.49     12.44 o 
  -2  18   3      184.45      196.11     21.14 o 
  -1  18   3        3.49       25.22      9.27 o 
   0  18   3      240.65      228.82     14.55 o 
   1  18   3       21.39       30.58     10.03 o 
   2  18   3       61.38       44.42     17.24 o 
   3  18   3       53.85       41.60     16.49 o 
  -3  19   3       18.64       15.02     15.02 o 
  -2  19   3      171.39      151.16     20.06 o 
  -1  19   3       84.30       81.12     13.97 o 
   0  19   3        1.75        5.63      6.44 o 
   1  19   3       17.27       13.23     11.12 o 
   2  19   3      122.37      151.04     19.29 o 
   3  19   3       60.60       96.52     16.57 o 
  -3  20   3       25.58       48.10     11.49 o 
  -2  20   3        4.66       13.61     14.23 o 
  -1  20   3       30.17       23.33     14.59 o 
   0  20   3      390.74      384.95     40.73 o 
   1  20   3       59.87       42.10     17.65 o 
   2  20   3      105.24       79.65     20.04 o 
  -2  21   3        7.81        3.07     12.43 o 
  -1  21   3        1.58       16.56     10.30 o 
   0  21   3       18.77       10.10     27.92 o 
   1  21   3      128.65      111.10     18.03 o 
   2  21   3        6.89       18.63     11.79 o 
  -1  22   3       59.88       60.52     14.41 o 
   0  22   3       87.24       94.82     14.44 o 
   1  22   3        3.66       10.16     13.12 o 
  -6   0   4       44.64       31.29     12.73 o 
  -5   0   4       21.76       47.26     13.74 o 
  -4   0   4      101.03       82.98     17.88 o 
  -3   0   4       65.76      130.83     13.08 o 
  -2   0   4     1997.32     1965.08     41.52 o 
  -1   0   4      478.76      510.24     18.83 o 
   0   0   4     2403.08     2444.12     49.21 o 
   1   0   4    12050.92    12003.10     74.58 o 
   2   0   4     1515.22     1289.12     33.76 o 
   3   0   4      157.08      138.47     11.18 o 
   4   0   4     2400.18     2492.04     55.04 o 
   5   0   4      609.70      495.70     36.89 o 
   6   0   4       76.38      114.69     17.22 o 
  -6   1   4      162.31      192.95     20.08 o 
  -5   1   4      392.99      461.58     26.94 o 
  -4   1   4      418.49      492.48     25.23 o 
  -3   1   4       30.47       32.20      7.67 o 
  -2   1   4       49.58       40.18      7.00 o 
  -1   1   4      725.86      680.92     20.33 o 
   0   1   4      173.04      167.51      8.80 o 
   1   1   4     4527.47     4483.43     46.44 o 
   2   1   4      157.05      132.23     10.36 o 
   3   1   4      228.66      208.86     14.54 o 
   4   1   4       40.65       47.53     11.55 o 
   5   1   4       44.67       67.15     13.86 o 
   6   1   4       34.50       23.05     13.56 o 
  -6   2   4       79.12       44.15     12.07 o 
  -5   2   4        0.26        6.23      6.74 o 
  -4   2   4      263.58      262.17     16.97 o 
  -3   2   4      510.14      513.09     21.61 o 
  -2   2   4      625.12      455.29     19.33 o 
  -1   2   4      736.56      752.05     21.25 o 
   0   2   4     1354.12     1440.07     53.30 o 
   1   2   4       62.12       56.51      6.47 o 
   2   2   4      905.45      976.25     26.29 o 
   3   2   4        8.10       16.16      7.49 o 
   4   2   4     1012.53      881.20     10.59 o 
   5   2   4        2.04        6.52      9.19 o 
   6   2   4        6.54        1.47     10.85 o 
  -6   3   4       92.20       82.71     12.26 o 
  -5   3   4       50.27       44.01     10.33 o 
  -4   3   4        2.99        8.00      7.39 o 
  -3   3   4      581.39      508.16      7.47 o 
  -2   3   4      330.48      283.13     14.79 o 
  -1   3   4     2861.32     2957.11     42.72 o 
   0   3   4     1609.58     1775.53    114.12 o 
   1   3   4       44.77       30.68      5.59 o 
   2   3   4     4731.66     4905.87     58.78 o 
   3   3   4     2183.89     2464.60     49.03 o 
   4   3   4        0.14        0.00     10.28 o 
   5   3   4      119.08       96.81     18.50 o 
   6   3   4      169.45      222.95     23.76 o 
  -6   4   4       14.66       14.28      9.40 o 
  -5   4   4        6.97        6.19      8.40 o 
  -4   4   4      131.02      148.53     14.14 o 
  -3   4   4     1058.20     1239.47     35.70 o 
  -2   4   4      372.84      367.51     18.36 o 
  -1   4   4       21.35       26.88      6.72 o 
   0   4   4      630.77      664.36     30.70 o 
   1   4   4      625.53      601.25     18.89 o 
   2   4   4        4.44        5.96      5.81 o 
   3   4   4      168.69      227.86     16.58 o 
   4   4   4      135.50      171.48     15.18 o 
   5   4   4       36.19       50.63     12.74 o 
  -6   5   4        0.19        3.95      7.41 o 
  -5   5   4      198.77      152.27      9.92 o 
  -4   5   4        0.11       17.35      6.91 o 
  -3   5   4       77.03       89.14     11.49 o 
  -2   5   4       36.60       26.42      7.18 o 
  -1   5   4       53.89       58.96      8.92 o 
   0   5   4      265.04      280.42      9.53 o 
   1   5   4       55.85       38.62      7.15 o 
   2   5   4      442.88      487.15     19.39 o 
   3   5   4       32.44       38.94      9.36 o 
   4   5   4       25.95       25.61      9.76 o 
   5   5   4        9.77       10.67     12.99 o 
  -6   6   4        2.54        1.26      8.01 o 
  -5   6   4       43.33       35.87     13.02 o 
  -4   6   4      136.94      153.90     16.09 o 
  -3   6   4      267.21      220.73      6.98 o 
  -2   6   4       17.51        9.94      8.72 o 
  -1   6   4      104.66      101.55      9.21 o 
   0   6   4       42.41       32.86      6.85 o 
   1   6   4     2568.65     2578.46     40.88 o 
   2   6   4      533.68      542.12     22.04 o 
   3   6   4     1090.14     1132.68     35.90 o 
   4   6   4       38.87       46.59     11.09 o 
   5   6   4      221.21      314.10     23.06 o 
  -6   7   4       72.73       64.11     13.34 o 
  -5   7   4       39.15       42.55      9.63 o 
  -4   7   4       20.26       11.74      5.73 o 
  -3   7   4      439.13      460.66     22.92 o 
  -2   7   4     2760.32     2654.41     48.31 o 
  -1   7   4      374.19      369.00     17.68 o 
   0   7   4      884.05      999.73     22.55 o 
   1   7   4       28.51       37.81      7.51 o 
   2   7   4        6.79        9.27      5.41 o 
   3   7   4     1250.38     1274.55     38.93 o 
   4   7   4       85.94       95.79     14.28 o 
   5   7   4       26.72       12.27     11.27 o 
  -6   8   4        2.45       16.72      7.34 o 
  -5   8   4       28.60       56.44     10.60 o 
  -4   8   4       55.85       52.74     11.50 o 
  -3   8   4       27.71       29.83      8.87 o 
  -2   8   4      872.02      814.80     29.25 o 
  -1   8   4      555.54      588.10     21.79 o 
   0   8   4      905.34      995.32     19.74 o 
   1   8   4      376.98      432.81     18.79 o 
   2   8   4       76.80       77.86      8.79 o 
   3   8   4       55.61       62.47     11.12 o 
   4   8   4      137.17      157.42     16.64 o 
   5   8   4        1.01        6.95      9.64 o 
  -5   9   4      210.68      211.84     19.55 o 
  -4   9   4        2.41        6.91      8.40 o 
  -3   9   4      316.36      353.72     21.35 o 
  -2   9   4      605.22      629.79     26.54 o 
  -1   9   4      394.37      363.46     19.17 o 
   0   9   4      523.99      501.26     14.76 o 
   1   9   4       95.49      116.38     10.91 o 
   2   9   4        0.63        4.48      7.05 o 
   3   9   4      151.37      186.18     17.36 o 
   4   9   4       28.97       46.69     10.79 o 
   5   9   4       20.28       19.76     11.58 o 
  -5  10   4        0.03       10.85     10.85 o 
  -4  10   4       41.47       42.10     11.66 o 
  -3  10   4      354.67      368.75     23.45 o 
  -2  10   4      768.57      780.83     30.20 o 
  -1  10   4      265.69      256.73     16.12 o 
   0  10   4      706.84      686.13     18.19 o 
   1  10   4      899.25      845.55     28.51 o 
   2  10   4       14.52       25.19      6.87 o 
   3  10   4      401.69      424.78     24.65 o 
   4  10   4      271.43      308.01     24.44 o 
   5  10   4      114.58      149.04     17.01 o 
  -5  11   4      111.34      108.21     17.09 o 
  -4  11   4       87.96      103.39     14.96 o 
  -3  11   4     1680.43     1492.04     45.80 o 
  -2  11   4      880.62      968.44     34.28 o 
  -1  11   4       95.16       81.10     12.03 o 
   0  11   4       72.77       77.09      7.43 o 
   1  11   4      669.60      715.96     27.18 o 
   2  11   4      269.47      276.50     18.50 o 
   3  11   4       25.89       25.40     11.71 o 
   4  11   4       36.96       34.54     10.83 o 
   5  11   4       41.52       17.75     13.56 o 
  -5  12   4        0.38        5.52      9.95 o 
  -4  12   4       86.53      107.09     13.50 o 
  -3  12   4      240.08      290.04     21.62 o 
  -2  12   4      663.72      662.83     31.33 o 
  -1  12   4      285.84      268.16     18.58 o 
   0  12   4        2.68        0.11      5.24 o 
   1  12   4       14.02        1.99      9.45 o 
   2  12   4      248.80      255.40     20.68 o 
   3  12   4      107.90       99.52     16.39 o 
   4  12   4        5.83       20.20      9.63 o 
   5  12   4        0.82        9.13      9.13 o 
  -5  13   4       14.07       15.59     10.40 o 
  -4  13   4        1.94        5.52     13.65 o 
  -3  13   4       91.34       81.36     15.55 o 
  -2  13   4      456.55      430.12     27.07 o 
  -1  13   4      297.40      304.73     21.85 o 
   0  13   4      311.85      343.10     15.26 o 
   1  13   4     1035.97      991.94     34.66 o 
   2  13   4      367.05      358.93     25.74 o 
   3  13   4      691.94      683.99     34.46 o 
   4  13   4        8.35       25.62     12.18 o 
  -5  14   4       15.55        7.21      6.95 o 
  -4  14   4       65.50       70.20     14.92 o 
  -3  14   4      311.14      328.98     23.91 o 
  -2  14   4        2.00        1.19      8.90 o 
  -1  14   4      885.33      888.29     35.33 o 
   0  14   4        4.02        0.98      5.61 o 
   1  14   4      111.43      132.64     16.49 o 
   2  14   4       66.12       68.50     15.39 o 
   3  14   4        8.43       13.76     13.76 o 
   4  14   4      266.79      321.86     28.06 o 
  -4  15   4      151.29      133.11     18.47 o 
  -3  15   4       13.10       23.88     10.80 o 
  -2  15   4       14.15       41.63      9.68 o 
  -1  15   4       19.94        9.71     12.79 o 
   0  15   4      396.46      454.61     18.06 o 
   1  15   4      224.66      188.45     19.56 o 
   2  15   4       11.14       16.50     10.60 o 
   3  15   4        0.39        9.19     11.73 o 
   4  15   4        9.45        6.56     16.57 o 
  -4  16   4        1.91        1.47     11.91 o 
  -3  16   4       29.14       33.57     12.27 o 
  -2  16   4        6.27        9.58     10.43 o 
  -1  16   4      655.35      720.13     32.60 o 
   0  16   4      246.71      252.15     20.80 o 
   1  16   4      265.42      226.70     21.70 o 
   2  16   4       20.59       42.39     11.81 o 
   3  16   4       67.24       76.99     15.77 o 
   4  16   4      273.83      333.47     29.15 o 
  -4  17   4       62.21       61.74     15.86 o 
  -3  17   4        0.15       10.61     11.56 o 
  -2  17   4        0.20        4.30     10.27 o 
  -1  17   4      177.18      202.89     19.00 o 
   0  17   4       25.88       14.38      7.96 o 
   1  17   4       42.03       29.09     12.03 o 
   2  17   4       19.33       16.97     12.47 o 
   3  17   4        9.78       13.46      9.43 o 
  -3  18   4       15.91        6.16     13.57 o 
  -2  18   4      169.97      165.23     21.10 o 
  -1  18   4        6.35        2.78     11.15 o 
   0  18   4        0.66        6.49      6.49 o 
   1  18   4       30.40       34.93     11.25 o 
   2  18   4       38.33       39.00     15.46 o 
   3  18   4       23.56       17.45     13.96 o 
  -3  19   4       11.74       20.57     12.37 o 
  -2  19   4      129.09      141.49     18.97 o 
  -1  19   4       62.25       91.63     13.14 o 
   0  19   4        1.91        1.21      6.46 o 
   1  19   4        1.44        1.47      9.96 o 
   2  19   4      270.12      236.26     25.12 o 
   3  19   4       37.21       34.28     16.00 o 
  -2  20   4        1.15       13.61     13.61 o 
  -1  20   4        2.95       10.74      9.34 o 
   0  20   4       23.39       12.86      8.10 o 
   1  20   4       33.01       22.25     13.77 o 
   2  20   4        1.00        1.84     12.85 o 
  -2  21   4       13.79        9.67     11.73 o 
  -1  21   4       31.04       32.91      9.02 o 
   0  21   4       28.35       37.55      8.82 o 
   1  21   4      120.95      123.73     18.72 o 
  -1  22   4        0.38        3.16     10.06 o 
   0  22   4       28.49       23.57      8.53 o 
  -6   1   5       19.51       31.70     10.22 o 
  -5   1   5       50.29       45.85     11.46 o 
  -4   1   5       43.05       30.51     11.52 o 
  -3   1   5       36.03       34.49      8.23 o 
  -2   1   5      761.93      716.10     25.35 o 
  -1   1   5      122.91      127.54     10.82 o 
   0   1   5      717.06      687.96     24.47 o 
   1   1   5     1133.61     1253.74     27.27 o 
   2   1   5      150.44      112.52     10.72 o 
   3   1   5       97.75      101.53     11.57 o 
   4   1   5       58.42       73.35     12.08 o 
   5   1   5       72.43       93.86     14.87 o 
  -6   2   5       48.81       34.22     10.85 o 
  -5   2   5       90.05       93.61     12.35 o 
  -4   2   5      533.28      588.95     26.43 o 
  -3   2   5      559.79      536.80     24.06 o 
  -2   2   5      574.20      470.80     21.09 o 
  -1   2   5      343.67      316.90     16.07 o 
   0   2   5      528.83      524.94     40.78 o 
   1   2   5     2418.69     2525.31     39.04 o 
   2   2   5      621.44      688.25     23.31 o 
   3   2   5        0.06        0.90      7.21 o 
   4   2   5       17.74        3.51      7.16 o 
   5   2   5       91.37       96.89     14.98 o 
  -6   3   5        6.35        8.60      8.60 o 
  -5   3   5       17.56        0.00      8.16 o 
  -4   3   5       33.84       15.55     10.57 o 
  -3   3   5       12.24        4.53      7.22 o 
  -2   3   5       12.02        5.60      7.41 o 
  -1   3   5      110.28      133.62     10.92 o 
   0   3   5      437.28      463.61     12.94 o 
   1   3   5       11.33       20.61      5.48 o 
   2   3   5      267.31      265.01     15.67 o 
   3   3   5        5.29        7.38      6.14 o 
   4   3   5       61.05        2.33      9.45 o 
   5   3   5       74.12       40.86     17.82 o 
  -6   4   5        3.08       13.05      8.71 o 
  -5   4   5       26.05        3.58      9.90 o 
  -4   4   5       15.15       18.45      8.76 o 
  -3   4   5       29.12       41.84      8.88 o 
  -2   4   5      153.73      166.53     13.23 o 
  -1   4   5     2495.03     2233.21      8.11 o 
   0   4   5      436.92      444.60     27.74 o 
   1   4   5      994.13     1138.00     27.53 o 
   2   4   5       51.25       35.55      9.46 o 
   3   4   5      928.93     1078.21     34.41 o 
   4   4   5      282.45      355.26     24.70 o 
   5   4   5       10.01       14.14     10.87 o 
  -6   5   5      168.52      183.81     18.31 o 
  -5   5   5       54.43       69.11     11.56 o 
  -4   5   5      100.25       98.41     14.80 o 
  -3   5   5      777.21      925.78     32.70 o 
  -2   5   5      955.10      870.71     29.10 o 
  -1   5   5     1242.38     1157.97     30.49 o 
   0   5   5        7.85        0.10      3.43 o 
   1   5   5       62.89       73.82      7.40 o 
   2   5   5      138.49      116.60     12.24 o 
   3   5   5      348.12      383.24     22.16 o 
   4   5   5       13.80       13.27     10.19 o 
   5   5   5        5.08        7.05     10.28 o 
  -6   6   5        0.62        5.21      9.35 o 
  -5   6   5      180.52      160.53     19.75 o 
  -4   6   5        6.57        2.37      9.00 o 
  -3   6   5      129.12      143.13     14.19 o 
  -2   6   5       60.86       47.61      7.76 o 
  -1   6   5        3.65        8.36      6.40 o 
   0   6   5      109.32      130.30      9.99 o 
   1   6   5      107.20      117.09     11.04 o 
   2   6   5       58.98       48.87      8.27 o 
   3   6   5     1570.36     1433.50     46.56 o 
   4   6   5        0.07       11.03     11.03 o 
   5   6   5       84.97       97.86     15.74 o 
  -5   7   5      141.22      129.49     17.59 o 
  -4   7   5       23.58       13.94      7.44 o 
  -3   7   5       17.42        7.14      8.30 o 
  -2   7   5       21.52       19.55      7.45 o 
  -1   7   5      148.95      138.52     12.91 o 
   0   7   5      158.81      172.69      8.91 o 
   1   7   5     1508.82     1456.25     34.15 o 
   2   7   5      201.36      185.14     14.31 o 
   3   7   5       63.15       71.71     12.86 o 
   4   7   5      172.69      209.91     19.35 o 
   5   7   5       59.03       88.21     17.62 o 
  -5   8   5      247.62      273.48     22.61 o 
  -4   8   5      158.85      153.23     17.23 o 
  -3   8   5      958.69      913.32     34.40 o 
  -2   8   5      260.21      288.29     18.27 o 
  -1   8   5      561.19      655.67     25.34 o 
   0   8   5      203.45      162.10     22.99 o 
   1   8   5      704.26      656.92     24.10 o 
   2   8   5       71.82       79.51     11.36 o 
   3   8   5       14.82       10.76      9.51 o 
   4   8   5      135.60      150.17     17.04 o 
   5   8   5        0.69       15.84      6.87 o 
  -5   9   5       45.81       55.54     12.31 o 
  -4   9   5       35.89       29.09      9.85 o 
  -3   9   5        3.94        3.26      8.97 o 
  -2   9   5        7.16       16.49      7.82 o 
  -1   9   5       26.50       17.68      7.21 o 
   0   9   5      237.92      232.17     10.90 o 
   1   9   5      265.73      264.26     16.85 o 
   2   9   5      349.92      336.47     20.41 o 
   3   9   5       24.24       27.29      9.62 o 
   4   9   5      292.41      339.56     24.87 o 
   5   9   5       11.64       20.37     10.95 o 
  -5  10   5       12.51       15.88      9.21 o 
  -4  10   5        8.67        1.21     10.78 o 
  -3  10   5      112.59       82.24     14.22 o 
  -2  10   5       64.44       57.54     11.41 o 
  -1  10   5      134.12      130.78     13.40 o 
   0  10   5       32.32       26.23      6.52 o 
   1  10   5        0.05        3.67      5.25 o 
   2  10   5      415.38      422.09     23.39 o 
   3  10   5      128.93      118.01     16.18 o 
   4  10   5       10.97       13.79      9.96 o 
   5  10   5       11.26       17.69      8.91 o 
  -5  11   5        8.52        1.33     11.08 o 
  -4  11   5        5.73        3.97      9.45 o 
  -3  11   5      895.71      820.80     35.37 o 
  -2  11   5       17.95       14.21     10.10 o 
  -1  11   5       16.43       14.16      6.73 o 
   0  11   5       77.96       76.41      7.37 o 
   1  11   5       23.23       36.24     10.57 o 
   2  11   5     1040.66      964.45     36.06 o 
   3  11   5       71.23       49.74     11.87 o 
   4  11   5       46.28       45.89     11.86 o 
  -5  12   5        0.38        7.07      9.20 o 
  -4  12   5        8.20       23.29      8.12 o 
  -3  12   5      647.80      659.90     32.62 o 
  -2  12   5      363.08      335.00     24.80 o 
  -1  12   5       32.56       35.57     11.12 o 
   0  12   5       97.07       98.61      9.03 o 
   1  12   5      286.57      280.36     20.02 o 
   2  12   5       85.20       95.61     14.09 o 
   3  12   5       96.14       85.17     16.47 o 
   4  12   5       41.26        8.96     10.97 o 
  -5  13   5        8.06        1.46     11.12 o 
  -4  13   5      136.89      143.45     18.87 o 
  -3  13   5       36.47       10.81     13.64 o 
  -2  13   5      236.57      247.55     20.92 o 
  -1  13   5        1.81       10.45      9.24 o 
   0  13   5       20.66       23.35      6.92 o 
   1  13   5      129.50      123.76     15.45 o 
   2  13   5        0.39       10.39     10.39 o 
   3  13   5       14.00        2.83     13.81 o 
   4  13   5        2.62       23.28     10.33 o 
  -4  14   5       20.94       25.35     12.53 o 
  -3  14   5        5.50        0.00     10.31 o 
  -2  14   5      159.66      147.05     19.20 o 
  -1  14   5       16.74       19.70     11.50 o 
   0  14   5       17.97       27.98     14.27 o 
   1  14   5       27.85        7.46     11.69 o 
   2  14   5        3.14       12.39     10.32 o 
   3  14   5      413.29      432.58     29.10 o 
   4  14   5        5.85        1.53     14.24 o 
  -4  15   5       46.48       39.98     14.34 o 
  -3  15   5      386.99      416.38     28.41 o 
  -2  15   5      108.77      137.19     17.41 o 
  -1  15   5       93.26      104.78     14.77 o 
   0  15   5      198.18      174.38     12.92 o 
   1  15   5       79.63       77.47     13.97 o 
   2  15   5      401.42      402.32     28.87 o 
   3  15   5       40.67       63.16     14.87 o 
   4  15   5       50.66       52.60     15.27 o 
  -4  16   5       66.33       70.95     15.23 o 
  -3  16   5       21.39        1.47     11.74 o 
  -2  16   5       40.60       33.48     15.03 o 
  -1  16   5        3.65        8.27     10.69 o 
   0  16   5      102.90      112.68     11.61 o 
   1  16   5       20.97       22.27     11.22 o 
   2  16   5        4.82        6.04     11.40 o 
   3  16   5       20.63       13.11     14.28 o 
  -3  17   5        4.52        7.84      9.59 o 
  -2  17   5        1.21        0.00      9.76 o 
  -1  17   5       75.81       97.31     16.00 o 
   0  17   5       50.61       47.88     10.62 o 
   1  17   5       70.53       30.89     17.90 o 
   2  17   5       61.72       62.79     13.90 o 
   3  17   5       14.46       10.16     11.14 o 
  -3  18   5       85.94       84.39     18.49 o 
  -2  18   5        2.56        0.00      8.56 o 
  -1  18   5       78.25       84.77     15.52 o 
   0  18   5      116.33      144.23     12.83 o 
   1  18   5      304.30      321.93     26.31 o 
   2  18   5        1.11        3.39     12.88 o 
   3  18   5        0.08        7.06     11.08 o 
  -3  19   5       17.40        8.23     13.31 o 
  -2  19   5       39.82       38.79     13.73 o 
  -1  19   5       89.28       92.34     17.56 o 
   0  19   5       13.18       11.52      8.44 o 
   1  19   5       16.95       24.00     12.08 o 
   2  19   5        0.39        3.49      8.80 o 
  -2  20   5        9.32       19.66     12.14 o 
  -1  20   5        0.07        1.57     10.53 o 
   0  20   5        0.21        2.23      7.07 o 
   1  20   5        9.49        4.92     13.02 o 
   2  20   5       15.70       17.93     12.92 o 
  -1  21   5       73.60       74.98     17.77 o 
   0  21   5       10.12       12.59      7.83 o 
   1  21   5       24.40       33.70     11.18 o 
  -6   0   6       32.84       17.31     12.79 o 
  -5   0   6        1.46        5.57     10.50 o 
  -4   0   6        5.00        5.11      8.99 o 
  -3   0   6      858.69     1035.93     36.53 o 
  -2   0   6     1603.83     1649.37     41.83 o 
  -1   0   6      969.82      972.54     29.74 o 
   0   0   6      225.66      265.71     10.21 o 
   1   0   6       56.74       57.02      7.14 o 
   2   0   6     1054.32     1064.97     29.09 o 
   3   0   6      110.42      110.28     12.55 o 
   4   0   6       88.60       78.77     13.17 o 
   5   0   6        0.04       17.42      9.39 o 
  -6   1   6        2.59       11.31     11.31 o 
  -5   1   6       84.63       75.67     12.69 o 
  -4   1   6      562.28      677.91     30.57 o 
  -3   1   6      469.25      528.46     25.72 o 
  -2   1   6      920.51      781.72     28.37 o 
  -1   1   6      115.17      115.51     11.48 o 
   0   1   6      484.93      443.51     13.54 o 
   1   1   6     1882.71     1747.50     34.60 o 
   2   1   6     1206.64     1128.74     31.64 o 
   3   1   6      188.35      241.44     17.64 o 
   4   1   6        7.14        2.35      8.53 o 
   5   1   6       12.94       16.95      9.82 o 
  -6   2   6      152.68      134.46     15.16 o 
  -5   2   6       24.15       22.30      9.63 o 
  -4   2   6      127.65      133.47     15.20 o 
  -3   2   6      122.23      141.85     13.98 o 
  -2   2   6      390.37      351.67     19.49 o 
  -1   2   6      680.20      585.83     23.05 o 
   0   2   6     3570.04     3902.10    203.16 o 
   1   2   6        2.94        3.84      4.26 o 
   2   2   6        2.05        4.66      5.10 o 
   3   2   6      332.00      359.58     21.48 o 
   4   2   6      107.18      147.79     15.06 o 
   5   2   6       14.34       26.23     10.70 o 
  -6   3   6       33.26       28.66     10.26 o 
  -5   3   6       18.46       24.40      8.78 o 
  -4   3   6       22.08       44.39     10.45 o 
  -3   3   6        5.14       17.22      6.93 o 
  -2   3   6       19.39        4.52      8.33 o 
  -1   3   6        1.98        4.05      5.15 o 
   0   3   6      858.03      944.37     19.81 o 
   1   3   6        8.19        4.83      6.14 o 
   2   3   6       17.47       13.20      6.90 o 
   3   3   6      236.98      212.20     17.09 o 
   4   3   6      156.16      121.94     10.23 o 
   5   3   6      180.42      203.04     24.59 o 
  -6   4   6      110.70       89.12     15.37 o 
  -5   4   6        7.37       14.31      7.74 o 
  -4   4   6      160.31      155.42     15.73 o 
  -3   4   6       10.52       15.37      9.29 o 
  -2   4   6     1669.77     1540.33     39.58 o 
  -1   4   6        3.57        3.29      5.67 o 
   0   4   6     2971.17     3225.26     98.76 o 
   1   4   6       54.38       48.60      7.31 o 
   2   4   6      303.54      326.68     18.73 o 
   3   4   6      414.81      459.82     24.44 o 
   4   4   6       52.74       82.53     15.41 o 
   5   4   6       64.05       70.22     17.11 o 
  -5   5   6       58.91       32.25     13.97 o 
  -4   5   6        3.72        9.54      9.54 o 
  -3   5   6      107.96      125.25     13.63 o 
  -2   5   6      165.08      142.88     13.70 o 
  -1   5   6        1.00        0.90      6.12 o 
   0   5   6       80.89       88.41     12.61 o 
   1   5   6      241.70      239.44     14.58 o 
   2   5   6      162.43      154.21     13.94 o 
   3   5   6      120.69      141.36     15.43 o 
   4   5   6      148.47      156.63     18.43 o 
   5   5   6        0.17        4.50     13.38 o 
  -5   6   6       17.38       19.11      9.08 o 
  -4   6   6      375.41      380.11     23.68 o 
  -3   6   6      151.56      138.34     15.50 o 
  -2   6   6       80.75       85.43     11.20 o 
  -1   6   6        8.73        2.65      6.20 o 
   0   6   6      910.40      966.13     32.59 o 
   1   6   6       43.10       44.42      8.89 o 
   2   6   6      798.52      775.77     30.05 o 
   3   6   6       19.50        9.95      9.63 o 
   4   6   6       75.76      102.81     15.50 o 
   5   6   6        6.42       14.84     11.28 o 
  -5   7   6        1.73       10.34      6.58 o 
  -4   7   6       99.70      102.82     15.97 o 
  -3   7   6       26.00       36.15     10.19 o 
  -2   7   6        8.14        2.92      7.40 o 
  -1   7   6       14.19        8.70      8.70 o 
   0   7   6      218.32      195.34     30.00 o 
   1   7   6      917.88      868.98     28.40 o 
   2   7   6        1.74        2.91      7.83 o 
   3   7   6       37.12       46.51      9.61 o 
   4   7   6      169.52      125.72     11.70 o 
   5   7   6      168.85      191.58     19.73 o 
  -5   8   6        9.02        1.32      8.46 o 
  -4   8   6      343.72      424.07     25.51 o 
  -3   8   6      229.01      264.99     21.90 o 
  -2   8   6      143.86      145.50     14.08 o 
  -1   8   6      145.61      146.02     13.21 o 
   0   8   6      486.36      514.68     17.97 o 
   1   8   6       20.66        9.45      7.92 o 
   2   8   6       10.55       10.98      8.97 o 
   3   8   6      175.32      117.62      6.52 o 
   4   8   6       41.82       44.97     12.67 o 
   5   8   6       15.14        1.51     10.84 o 
  -5   9   6        7.70        3.91      8.85 o 
  -4   9   6       62.39       77.92     13.53 o 
  -3   9   6      684.36      729.03     31.38 o 
  -2   9   6      405.44      357.31     22.72 o 
  -1   9   6        4.31        3.92      7.50 o 
   0   9   6      405.22      438.91     19.69 o 
   1   9   6      250.23      225.27     17.60 o 
   2   9   6      229.47      221.99     18.93 o 
   3   9   6      105.00      113.50     15.92 o 
   4   9   6       77.44       69.70     14.28 o 
  -5  10   6        3.01        1.28      7.23 o 
  -4  10   6       43.72       31.12     13.78 o 
  -3  10   6      213.32      213.66     19.27 o 
  -2  10   6       18.57        8.91      8.74 o 
  -1  10   6       47.49       52.42      9.87 o 
   0  10   6       15.71        7.29      5.03 o 
   1  10   6      130.49      107.52     14.15 o 
   2  10   6     2267.74     2125.29     53.40 o 
   3  10   6       67.10       62.56     14.81 o 
   4  10   6       62.31       90.42     15.14 o 
  -5  11   6        1.74        5.52      9.88 o 
  -4  11   6      198.13      224.71     20.76 o 
  -3  11   6      339.44      312.98     25.14 o 
  -2  11   6      110.18      103.48     14.83 o 
  -1  11   6        4.32        4.44      7.35 o 
   0  11   6       81.94       79.51     11.55 o 
   1  11   6      188.97      179.46     15.72 o 
   2  11   6        6.37        5.99     12.62 o 
   3  11   6      689.02      679.84     34.25 o 
   4  11   6        0.27        4.49      9.88 o 
  -5  12   6       97.67       98.68     14.57 o 
  -4  12   6      123.51      103.67     17.25 o 
  -3  12   6       21.41        2.58     12.32 o 
  -2  12   6      228.44      263.72     20.68 o 
  -1  12   6      966.54      954.71     36.61 o 
   0  12   6      461.35      447.96     18.45 o 
   1  12   6       31.72       43.51     10.30 o 
   2  12   6        1.73        0.00      9.88 o 
   3  12   6      212.92      207.92     20.92 o 
   4  12   6        3.68       24.50     11.06 o 
  -4  13   6       25.44       14.60     12.21 o 
  -3  13   6        9.56        8.30     12.38 o 
  -2  13   6       12.50       23.52     11.59 o 
  -1  13   6       47.00       61.88     13.31 o 
   0  13   6      109.96      127.49     11.22 o 
   1  13   6       63.60       78.68     11.47 o 
   2  13   6       24.86       23.08     10.87 o 
   3  13   6      208.94      197.80     22.21 o 
   4  13   6       98.10       85.41     12.18 o 
  -4  14   6       83.66      110.54     17.06 o 
  -3  14   6      114.04      115.40     18.25 o 
  -2  14   6      215.35      214.30     21.20 o 
  -1  14   6      203.56      242.40     20.80 o 
   0  14   6      189.99      179.82     26.19 o 
   1  14   6      235.27      231.76     21.05 o 
   2  14   6       98.65      110.87     13.18 o 
   3  14   6        0.08       11.87     11.87 o 
   4  14   6       10.84       19.37     11.88 o 
  -4  15   6      284.76      264.10     26.58 o 
  -3  15   6      129.24      160.20     18.50 o 
  -2  15   6       90.95       88.89     14.84 o 
  -1  15   6        1.13        2.76      9.53 o 
   0  15   6        1.06        0.79      7.26 o 
   1  15   6      649.45      668.86     33.90 o 
   2  15   6       60.50       59.45     15.97 o 
   3  15   6        0.24        6.48     10.21 o 
  -3  16   6        0.89        1.60     10.92 o 
  -2  16   6        6.65        9.14     10.50 o 
  -1  16   6       29.51       24.96     12.40 o 
   0  16   6        0.75       11.45      7.91 o 
   1  16   6       71.92       56.44     17.63 o 
   2  16   6       33.20       11.18     10.52 o 
   3  16   6       16.84       25.18     11.23 o 
  -3  17   6       34.14       37.43     13.21 o 
  -2  17   6      118.12       95.26     17.85 o 
  -1  17   6       35.32       47.59     12.07 o 
   0  17   6       82.15       84.65     11.95 o 
   1  17   6       21.73       15.64     12.95 o 
   2  17   6      122.21      105.17     17.13 o 
   3  17   6        4.98       12.13     11.33 o 
  -3  18   6        8.76        9.92      9.92 o 
  -2  18   6        2.72        3.26      9.29 o 
  -1  18   6      143.67      125.92     20.66 o 
   0  18   6        3.34        2.43     14.85 o 
   1  18   6        0.50       11.42     11.42 o 
   2  18   6       15.43        1.65     12.55 o 
  -2  19   6        1.10        5.05     12.62 o 
  -1  19   6        9.55       22.98      8.42 o 
   0  19   6        2.16        4.81      7.15 o 
   1  19   6       64.39       75.10     16.63 o 
   2  19   6        5.02        0.00     13.66 o 
  -1  20   6        0.03        9.97     10.74 o 
   0  20   6        9.82       11.78      7.70 o 
   1  20   6       13.67        5.15     10.61 o 
  -5   1   7        0.35       11.88     11.88 o 
  -4   1   7      122.54      112.77     16.16 o 
  -3   1   7       25.39       29.76     10.28 o 
  -2   1   7      104.54      114.08     13.19 o 
  -1   1   7       27.78       33.19      8.48 o 
   0   1   7       87.49      101.50      7.88 o 
   1   1   7        4.13        7.82      4.58 o 
   2   1   7        3.49        0.84      6.93 o 
   3   1   7      155.75      184.60     16.63 o 
   4   1   7       96.55      111.49     16.38 o 
   5   1   7       24.48       20.40     10.34 o 
  -5   2   7      155.43      145.29     17.40 o 
  -4   2   7      153.54      170.62     19.36 o 
  -3   2   7      107.08      143.35     15.43 o 
  -2   2   7      927.89      849.67     31.28 o 
  -1   2   7      543.48      522.79     24.77 o 
   0   2   7       59.16       64.98      6.79 o 
   1   2   7      125.32      113.14     10.96 o 
   2   2   7      599.32      624.75     25.01 o 
   3   2   7      299.15      381.65     23.59 o 
   4   2   7       28.43       54.09     11.12 o 
   5   2   7        0.34        9.09     10.51 o 
  -5   3   7       11.98       20.92      7.23 o 
  -4   3   7       40.03        4.90     12.09 o 
  -3   3   7       48.13       42.89      9.23 o 
  -2   3   7        0.29        7.66      7.66 o 
  -1   3   7       13.69       16.06      9.24 o 
   0   3   7       35.33       25.83      6.52 o 
   1   3   7      895.47      870.77     27.73 o 
   2   3   7       41.58       41.59      8.94 o 
   3   3   7       33.43       38.32     10.27 o 
   4   3   7       24.47       31.28      8.74 o 
   5   3   7        6.80        0.00     10.64 o 
  -5   4   7       76.79       78.76     14.33 o 
  -4   4   7      347.01      389.44     24.52 o 
  -3   4   7       74.46       98.57     14.01 o 
  -2   4   7       33.81       28.11      8.29 o 
  -1   4   7      764.28      660.83      6.59 o 
   0   4   7      191.68      198.58     13.87 o 
   1   4   7       17.65       32.91      8.75 o 
   2   4   7      125.07      117.00     13.20 o 
   3   4   7      249.49      284.25     19.86 o 
   4   4   7       10.42       15.26     11.11 o 
   5   4   7      204.90      198.09      9.19 o 
  -5   5   7      101.03       97.11     15.57 o 
  -4   5   7      771.52      782.18     35.24 o 
  -3   5   7      236.53      265.96     18.97 o 
  -2   5   7        0.96        2.13      6.91 o 
  -1   5   7      216.88      226.96     17.30 o 
   0   5   7     2606.17     2767.56     83.84 o 
   1   5   7     1268.76     1179.72     33.55 o 
   2   5   7      407.90      454.32     23.55 o 
   3   5   7       66.70       81.87     12.77 o 
   4   5   7       52.07       62.97     14.28 o 
   5   5   7      161.04      108.40     23.63 o 
  -5   6   7        1.03        8.77      8.77 o 
  -4   6   7        2.33        8.61      9.94 o 
  -3   6   7      282.15      270.69     22.10 o 
  -2   6   7       31.56       14.93     10.60 o 
  -1   6   7     1208.61     1316.41     39.06 o 
   0   6   7        0.43        6.80     13.13 o 
   1   6   7      285.74      309.29     17.76 o 
   2   6   7       98.93      118.27     13.02 o 
   3   6   7      270.77      303.52     22.19 o 
   4   6   7       81.18      114.31     18.08 o 
  -5   7   7       27.34       29.31      9.80 o 
  -4   7   7        0.37        3.65      7.17 o 
  -3   7   7      108.13      124.53     14.46 o 
  -2   7   7      107.67      130.58     14.28 o 
  -1   7   7       31.04       26.33     10.39 o 
   0   7   7      931.77      961.75     27.11 o 
   1   7   7        0.34        4.67      6.79 o 
   2   7   7     1297.51     1315.94     40.17 o 
   3   7   7        0.31        3.71     10.19 o 
   4   7   7       51.61       82.56     14.71 o 
  -5   8   7        2.27        1.23      7.79 o 
  -4   8   7        6.60        8.78      9.78 o 
  -3   8   7      510.67      496.73     29.23 o 
  -2   8   7     1157.45     1079.17     38.58 o 
  -1   8   7     1352.09     1323.36     41.39 o 
   0   8   7       30.42       32.67      6.19 o 
   1   8   7       33.29       23.21      9.41 o 
   2   8   7     1125.42     1063.39     38.28 o 
   3   8   7      294.10      339.84     24.64 o 
   4   8   7      226.61      240.37     25.20 o 
  -5   9   7        2.26        5.11      8.16 o 
  -4   9   7        2.30        6.39      8.81 o 
  -3   9   7      175.50      191.09     17.63 o 
  -2   9   7        0.36        2.31      9.72 o 
  -1   9   7        2.71       13.98      7.58 o 
   0   9   7      215.46      220.69     16.25 o 
   1   9   7        2.67        3.06      7.66 o 
   2   9   7      866.39      822.63     34.51 o 
   3   9   7        1.89       10.01     10.01 o 
   4   9   7       16.68       14.67     12.18 o 
  -5  10   7       11.68       14.41      9.48 o 
  -4  10   7        0.04        2.67      9.29 o 
  -3  10   7        1.01        9.45      9.45 o 
  -2  10   7      348.38      351.33     23.90 o 
  -1  10   7       26.55       30.30     10.04 o 
   0  10   7      230.96      235.98     13.80 o 
   1  10   7        9.83       12.88      7.45 o 
   2  10   7      274.17      287.21     21.43 o 
   3  10   7        3.67       11.43     11.43 o 
   4  10   7      100.05       98.44     18.31 o 
  -4  11   7      305.66      346.25     23.96 o 
  -3  11   7       26.38       21.95     11.43 o 
  -2  11   7        4.75        6.04      9.48 o 
  -1  11   7        4.76        8.20      7.20 o 
   0  11   7     1464.59     1486.71     31.79 o 
   1  11   7      454.19      424.75     25.11 o 
   2  11   7       21.28       31.71     10.94 o 
   3  11   7        0.75        4.19      8.85 o 
   4  11   7      143.11      172.15     20.04 o 
  -4  12   7        3.70        5.59     10.49 o 
  -3  12   7       25.19       25.69     12.54 o 
  -2  12   7        3.40        1.31      9.02 o 
  -1  12   7       41.19       24.86     11.58 o 
   0  12   7      180.44      199.56     13.49 o 
   1  12   7        2.51        7.40     10.93 o 
   2  12   7        3.42        5.46     10.12 o 
   3  12   7       15.87        8.89      8.89 o 
   4  12   7        4.09        3.14     10.57 o 
  -4  13   7        2.53       11.59     10.20 o 
  -3  13   7        0.22        4.19     10.70 o 
  -2  13   7       19.93       23.02      9.37 o 
  -1  13   7        0.41        5.22      7.59 o 
   0  13   7        9.68        3.20      8.36 o 
   1  13   7      115.50       60.42     17.47 o 
   2  13   7       77.31       59.89     13.51 o 
   3  13   7       15.05       12.36     10.16 o 
  -4  14   7       22.06       29.87     12.37 o 
  -3  14   7       13.54       11.79     11.63 o 
  -2  14   7      106.65       78.57     15.65 o 
  -1  14   7       28.97       36.00      9.80 o 
   0  14   7       94.93       78.54     11.55 o 
   1  14   7      723.39      678.63     35.36 o 
   2  14   7        1.91        6.06     10.67 o 
   3  14   7       41.99       30.44     11.23 o 
  -3  15   7        4.21        7.73     10.03 o 
  -2  15   7        7.97        9.05     11.67 o 
  -1  15   7        2.33        7.27      9.30 o 
   0  15   7      405.67      417.51     19.48 o 
   1  15   7        8.40        2.99     13.81 o 
   2  15   7       17.64       18.93     11.69 o 
   3  15   7        0.04        0.00     11.46 o 
  -3  16   7        4.58        6.40     11.90 o 
  -2  16   7        8.36       15.66     11.91 o 
  -1  16   7        7.52       18.45      9.24 o 
   0  16   7       21.47       43.32     11.39 o 
   1  16   7        0.74       11.80     11.80 o 
   2  16   7        0.21       10.00     12.13 o 
  -3  17   7       34.26       42.44     12.26 o 
  -2  17   7        2.75       12.37     12.37 o 
  -1  17   7        0.70        9.60      9.60 o 
   0  17   7        1.82        7.44      7.30 o 
   1  17   7        0.36       11.20     11.20 o 
   2  17   7      110.22      118.11     17.96 o 
  -2  18   7      161.72      197.87     21.47 o 
  -1  18   7       53.60       45.98     16.51 o 
   0  18   7       71.43       79.43     11.67 o 
   1  18   7       77.60       84.04     16.17 o 
   2  18   7       40.50       42.07     16.13 o 
  -1  19   7       20.66       13.48     13.16 o 
   0  19   7       18.06       20.53      8.68 o 
   1  19   7        7.09        8.63     13.81 o 
  -5   0   8      274.08      311.41     25.94 o 
  -4   0   8        5.84       13.83     11.04 o 
  -3   0   8       96.09       93.62     15.06 o 
  -2   0   8       85.27       96.52     12.07 o 
  -1   0   8       23.48       31.32     10.51 o 
   0   0   8       64.61       70.69      8.05 o 
   1   0   8      359.92      321.04     16.36 o 
   2   0   8      127.42       93.80     11.61 o 
   3   0   8       60.80       44.81     13.45 o 
   4   0   8      287.67      349.16     23.98 o 
  -5   1   8      148.22      175.04     19.68 o 
  -4   1   8       33.42       22.99     13.18 o 
  -3   1   8       99.01      107.99     15.25 o 
  -2   1   8       50.09       32.70     10.59 o 
  -1   1   8      975.90      941.86     34.91 o 
   0   1   8     1180.18     1102.72     78.28 o 
   1   1   8        0.04        0.80      6.24 o 
   2   1   8       68.67       55.38     10.50 o 
   3   1   8        8.31        3.38      7.04 o 
   4   1   8      320.08      270.62     27.39 o 
  -5   2   8        4.63        9.25      9.64 o 
  -4   2   8       97.00       56.28     56.28 o 
  -3   2   8      210.89      235.04     18.91 o 
  -2   2   8      347.71      365.16     23.72 o 
  -1   2   8        2.19        6.49      7.97 o 
   0   2   8      103.54      129.27     29.54 o 
   1   2   8      403.38      426.10     20.71 o 
   2   2   8      314.52      337.96     20.56 o 
   3   2   8       20.33       27.15     10.42 o 
   4   2   8       48.06       51.61     16.47 o 
  -5   3   8       54.66       32.45     12.45 o 
  -4   3   8       47.04       55.08     13.69 o 
  -3   3   8       39.88       82.99     11.90 o 
  -2   3   8       69.94       56.63     13.23 o 
  -1   3   8        0.10       10.95      5.75 o 
   0   3   8      417.81      438.82     59.96 o 
   1   3   8      825.03      806.82     29.09 o 
   2   3   8       12.12        3.09      8.26 o 
   3   3   8       53.23       51.61     12.07 o 
   4   3   8       54.94       68.98     13.56 o 
  -5   4   8        6.26        9.01     10.89 o 
  -4   4   8       47.34       92.44     14.16 o 
  -3   4   8      451.61      422.59     24.72 o 
  -2   4   8      178.38      170.39     17.93 o 
  -1   4   8        1.61        7.73      8.65 o 
   0   4   8      152.48      173.99     11.64 o 
   1   4   8      330.14      366.23     20.34 o 
   2   4   8      225.86      206.69     16.85 o 
   3   4   8       38.47       48.09     10.88 o 
   4   4   8        1.06        1.50     10.81 o 
  -5   5   8        9.21       12.73      8.07 o 
  -4   5   8      117.19      134.48     15.89 o 
  -3   5   8        2.42        7.45     10.59 o 
  -2   5   8       64.78       41.47     11.52 o 
  -1   5   8      432.05      466.83     24.60 o 
   0   5   8      117.96      154.96     11.20 o 
   1   5   8      264.76      263.18     17.46 o 
   2   5   8       82.93       82.78     12.46 o 
   3   5   8        7.85       10.15     10.15 o 
   4   5   8        0.33       11.22     11.22 o 
  -5   6   8        1.15        2.51      9.09 o 
  -4   6   8       60.05       57.85     14.21 o 
  -3   6   8       27.55       23.70     11.44 o 
  -2   6   8       62.94       68.76     12.95 o 
  -1   6   8        2.28        5.67      8.68 o 
   0   6   8       49.00       72.87     14.08 o 
   1   6   8      194.00      195.80     16.22 o 
   2   6   8      186.83      176.84     16.44 o 
   3   6   8       60.69       71.01     13.65 o 
   4   6   8       10.63       23.84      9.48 o 
  -5   7   8       49.75       48.90     12.84 o 
  -4   7   8       33.05       39.74     12.59 o 
  -3   7   8        0.28        9.89      6.27 o 
  -2   7   8       15.85       16.65      9.43 o 
  -1   7   8      467.45      503.06     26.28 o 
   0   7   8      136.89      116.57     10.76 o 
   1   7   8      361.01      275.87      8.43 o 
   2   7   8       32.48       28.03     13.09 o 
   3   7   8       93.49      110.98     15.70 o 
   4   7   8       57.46       94.29     14.88 o 
  -5   8   8       65.41       69.85     10.70 o 
  -4   8   8        2.07        5.05      9.29 o 
  -3   8   8        0.01        1.22      8.73 o 
  -2   8   8        1.68        2.47      9.52 o 
  -1   8   8        0.43        9.64      9.64 o 
   0   8   8       15.53       18.25      8.47 o 
   1   8   8      111.88      107.85     12.85 o 
   2   8   8      446.44      438.20     26.51 o 
   3   8   8        4.00        0.00     11.51 o 
   4   8   8        3.14        3.01     12.35 o 
  -4   9   8       14.31       14.16     10.42 o 
  -3   9   8       10.85       10.05     11.24 o 
  -2   9   8       76.41       75.64     13.51 o 
  -1   9   8      629.53      676.71     32.09 o 
   0   9   8       28.60       49.72      7.58 o 
   1   9   8      170.54      176.85     17.48 o 
   2   9   8       73.93       82.13     12.52 o 
   3   9   8       88.21       93.58     16.42 o 
   4   9   8      109.09       87.87     18.79 o 
  -4  10   8        4.91       10.89     10.89 o 
  -3  10   8       48.13       65.70     12.40 o 
  -2  10   8        5.90        6.18      9.04 o 
  -1  10   8       48.78       36.63     12.98 o 
   0  10   8       63.17       70.95      8.74 o 
   1  10   8       32.27       33.12     10.28 o 
   2  10   8       16.04       16.88     11.05 o 
   3  10   8       73.42       71.64     15.02 o 
   4  10   8       33.01       58.24     16.13 o 
  -4  11   8        6.44        0.00      8.54 o 
  -3  11   8       92.90      112.22     14.18 o 
  -2  11   8        5.62        1.26      7.86 o 
  -1  11   8      419.06      443.73     27.24 o 
   0  11   8       11.85       24.88      6.07 o 
   1  11   8      119.78      127.21     16.75 o 
   2  11   8       32.60       29.84     11.29 o 
   3  11   8       38.57       25.18     15.28 o 
  -4  12   8       77.26       57.06     14.87 o 
  -3  12   8       82.36      114.56     14.23 o 
  -2  12   8       98.14       80.27     16.12 o 
  -1  12   8        1.49        7.97      9.11 o 
   0  12   8       46.47       61.75     12.50 o 
   1  12   8      384.03      332.52     25.93 o 
   2  12   8      134.01      103.84     16.83 o 
   3  12   8       88.53       90.18     17.95 o 
  -4  13   8       21.32       27.83     11.95 o 
  -3  13   8       20.60       16.91      9.83 o 
  -2  13   8        0.22        5.62      6.55 o 
  -1  13   8        4.64       13.81      7.31 o 
   0  13   8       25.09        8.67      9.23 o 
   1  13   8      265.37      252.86     21.95 o 
   2  13   8        0.02        2.98     11.30 o 
   3  13   8       17.49       14.15     14.15 o 
  -3  14   8       81.86      106.87     15.25 o 
  -2  14   8        3.74       20.39      9.65 o 
  -1  14   8       19.94        1.46     12.33 o 
   0  14   8        1.17        4.42      7.53 o 
   1  14   8      285.70      274.48     24.71 o 
   2  14   8       64.42       67.12     14.81 o 
   3  14   8       81.02       69.83     16.98 o 
  -3  15   8        5.82        7.56      8.98 o 
  -2  15   8       53.13       63.61     14.39 o 
  -1  15   8      124.14      178.03     18.39 o 
   0  15   8       85.90       98.00     26.43 o 
   1  15   8       36.59       57.46     13.20 o 
   2  15   8        9.49        1.57     11.31 o 
  -3  16   8        0.13       15.58      9.13 o 
  -2  16   8       31.98       37.65     13.31 o 
  -1  16   8       21.64       36.12     13.26 o 
   0  16   8        0.48        8.87      9.14 o 
   1  16   8        0.90       13.63     13.63 o 
   2  16   8        6.10       25.23     11.99 o 
  -2  17   8        0.41        1.65      9.01 o 
  -1  17   8       32.21       30.80     13.19 o 
   0  17   8       76.51       85.65     11.71 o 
   1  17   8        0.35       13.60     13.60 o 
  -1  18   8       45.28       58.01     13.31 o 
   0  18   8      101.35      123.33     14.93 o 
  -5   1   9       52.29       49.57     15.86 o 
  -4   1   9       11.82       21.71     10.30 o 
  -3   1   9       20.52       51.81     10.40 o 
  -2   1   9        9.12       10.54     11.84 o 
  -1   1   9       58.61       68.13     10.41 o 
   0   1   9      104.21       91.84     11.43 o 
   1   1   9       34.58       37.36      9.12 o 
   2   1   9      117.24       97.86     12.77 o 
   3   1   9       13.46       12.09      8.70 o 
   4   1   9        0.19        5.58      7.32 o 
  -5   2   9      170.62      150.09     18.60 o 
  -4   2   9        4.54       10.00     12.66 o 
  -3   2   9       21.65       12.62     12.09 o 
  -2   2   9        0.54        2.60      8.16 o 
  -1   2   9      234.61      199.00     20.20 o 
   0   2   9      271.77      288.91     42.51 o 
   1   2   9      508.41      481.50     23.25 o 
   2   2   9       18.57       14.09      7.68 o 
   3   2   9        2.45       13.91      7.53 o 
   4   2   9       60.00       70.62     14.65 o 
  -5   3   9        2.65        6.78     10.42 o 
  -4   3   9      171.24      195.94     18.98 o 
  -3   3   9        2.08        0.00     11.41 o 
  -2   3   9       18.40       13.27     10.70 o 
  -1   3   9        0.04        6.31      9.67 o 
   0   3   9       21.90       33.41      7.65 o 
   1   3   9      369.15      376.25     22.17 o 
   2   3   9       60.74       41.01     10.39 o 
   3   3   9       88.06       94.91     16.09 o 
   4   3   9        5.93        1.41     12.03 o 
  -5   4   9        0.42        1.34      9.11 o 
  -4   4   9       12.14       14.01     12.22 o 
  -3   4   9        3.93        1.35      9.13 o 
  -2   4   9      211.07      185.49     20.14 o 
  -1   4   9      297.38      299.15     24.53 o 
   0   4   9      231.92      219.87     14.27 o 
   1   4   9      155.81      165.45     15.16 o 
   2   4   9       45.69       38.97      8.41 o 
   3   4   9       30.08       18.42     12.19 o 
   4   4   9       47.12       49.97     14.56 o 
  -5   5   9        2.06        2.58      9.71 o 
  -4   5   9       66.25       90.53     15.42 o 
  -3   5   9      339.77      333.58     25.64 o 
  -2   5   9      334.62      379.65     25.15 o 
  -1   5   9       37.14       43.52     12.33 o 
   0   5   9       84.46       97.70      9.92 o 
   1   5   9      678.42      651.52     29.30 o 
   2   5   9      148.11      152.90     17.02 o 
   3   5   9      297.07      356.99     24.96 o 
   4   5   9       89.12       41.32     17.81 o 
  -4   6   9       11.94       14.87      9.87 o 
  -3   6   9       44.33       32.42     12.39 o 
  -2   6   9      165.14      154.25     16.33 o 
  -1   6   9      115.31      102.36     17.00 o 
   0   6   9       12.53        9.95      6.46 o 
   1   6   9       59.64       74.23     12.68 o 
   2   6   9        0.29        3.75      8.39 o 
   3   6   9        0.40       10.74     10.74 o 
   4   6   9        1.01       12.26     10.86 o 
  -4   7   9       13.12       14.60      9.10 o 
  -3   7   9      109.90      105.37     17.64 o 
  -2   7   9      140.17      114.06     16.48 o 
  -1   7   9      178.90      147.45     19.14 o 
   0   7   9       81.47       79.77      9.59 o 
   1   7   9        3.62        2.39      7.92 o 
   2   7   9       38.10       22.93     12.13 o 
   3   7   9        0.15        8.15      8.15 o 
  -4   8   9       89.03       80.14      9.67 o 
  -3   8   9        0.04        9.19      8.00 o 
  -2   8   9        5.06       32.75      7.91 o 
  -1   8   9      651.80      665.83     33.43 o 
   0   8   9      369.13      378.28     17.79 o 
   1   8   9       53.10       73.07     11.08 o 
   2   8   9       84.24       67.89     13.00 o 
   3   8   9       23.22       23.19     11.60 o 
  -4   9   9       72.20       63.30     13.08 o 
  -3   9   9        0.45        1.29      8.04 o 
  -2   9   9       49.14       19.61     11.45 o 
  -1   9   9      115.07      132.70     18.04 o 
   0   9   9       16.55       16.95     10.97 o 
   1   9   9        1.30        1.20      9.01 o 
   2   9   9        8.57       22.85      9.85 o 
   3   9   9        0.93        5.81     14.25 o 
  -4  10   9        1.13       12.82      8.71 o 
  -3  10   9       19.46       22.51     10.21 o 
  -2  10   9       85.80       83.48     14.41 o 
  -1  10   9       71.00       76.71     13.19 o 
   0  10   9        1.56       14.32     13.98 o 
   1  10   9       20.53        7.69      9.94 o 
   2  10   9        0.45        9.41      9.41 o 
   3  10   9        4.58        3.02     10.80 o 
  -4  11   9        6.61        7.77      9.54 o 
  -3  11   9       83.40       71.04     13.41 o 
  -2  11   9       85.49       67.51     15.33 o 
  -1  11   9       23.89       24.39      9.35 o 
   0  11   9       12.80       31.27     28.03 o 
   1  11   9       77.29       53.83     14.26 o 
   2  11   9       61.59       67.56     13.15 o 
   3  11   9       73.90       68.78     12.70 o 
  -3  12   9       48.02       61.35     13.59 o 
  -2  12   9       61.18       46.99     14.23 o 
  -1  12   9       82.72       86.42     14.25 o 
   0  12   9        0.13        8.66      7.79 o 
   1  12   9       51.07       70.36     11.60 o 
   2  12   9       17.97        0.00     11.52 o 
   3  12   9        3.32        9.32     10.17 o 
  -3  13   9        7.20        5.57     11.14 o 
  -2  13   9       25.72       45.55     11.27 o 
  -1  13   9       16.16       24.50      9.15 o 
   0  13   9        0.53        2.72      6.19 o 
   1  13   9       44.23       67.85     11.82 o 
   2  13   9       80.37       91.28     16.45 o 
  -3  14   9        2.53        1.44     10.32 o 
  -2  14   9       36.95       29.25     12.02 o 
  -1  14   9       43.63       32.72     12.89 o 
   0  14   9       14.30       20.39      7.75 o 
   1  14   9       16.15       10.78     12.00 o 
   2  14   9        0.54        6.41      9.83 o 
  -2  15   9       88.76      109.99     18.14 o 
  -1  15   9       21.67        6.22     13.96 o 
   0  15   9       31.45       25.88     10.60 o 
   1  15   9       39.64       35.28     15.03 o 
  -2  16   9        7.60       30.84      9.53 o 
  -1  16   9        0.07        9.55      7.76 o 
   0  16   9       56.60       58.31     11.32 o 
   1  16   9       49.53       54.64     15.94 o 
  -1  17   9       19.87       29.13     12.53 o 
   0  17   9       90.99       82.90     18.05 o 
  -4   0  10       82.05       96.15     17.33 o 
  -3   0  10      256.16      202.89     22.59 o 
  -2   0  10      393.18      324.06     25.00 o 
  -1   0  10      517.68      436.52     28.12 o 
   0   0  10      558.91      571.29     60.82 o 
   1   0  10      289.97      243.20     18.25 o 
   2   0  10       63.26       65.55     10.31 o 
   3   0  10       36.57       43.83     11.72 o 
  -4   1  10      127.25      145.79     18.30 o 
  -3   1  10       88.10      115.71     18.15 o 
  -2   1  10       41.19       39.36     14.03 o 
  -1   1  10       24.06        9.54     13.87 o 
   0   1  10     1245.31     1294.99    156.94 o 
   1   1  10       80.08       82.28     12.64 o 
   2   1  10      256.30      232.02     19.91 o 
   3   1  10       61.72       74.41     14.11 o 
  -4   2  10       28.79       30.51     10.84 o 
  -3   2  10       94.23      113.26     18.15 o 
  -2   2  10      408.51      375.93     29.03 o 
  -1   2  10       55.78       29.36     16.70 o 
   0   2  10      188.76      228.33     32.71 o 
   1   2  10       61.98       55.29      8.93 o 
   2   2  10       23.52       26.96     10.33 o 
   3   2  10      129.41      107.40     17.59 o 
  -4   3  10        3.75        4.48     11.37 o 
  -3   3  10        1.82        9.23      9.91 o 
  -2   3  10      128.07      172.59     19.41 o 
  -1   3  10      400.25      353.03     26.94 o 
   0   3  10       33.04       43.98      8.95 o 
   1   3  10       17.89       28.01      8.32 o 
   2   3  10       23.96       20.88     10.30 o 
   3   3  10        2.39       15.23     10.67 o 
  -4   4  10        3.40       12.92     12.92 o 
  -3   4  10       22.81       51.28     12.02 o 
  -2   4  10      191.25      200.38     21.08 o 
  -1   4  10      363.48      344.38     25.86 o 
   0   4  10       37.03       54.47      7.77 o 
   1   4  10       72.82       89.81     12.40 o 
   2   4  10       17.64       20.38      7.98 o 
   3   4  10      286.56      336.34     23.97 o 
  -4   5  10       27.86       25.99     10.62 o 
  -3   5  10       16.20       14.87     11.81 o 
  -2   5  10        0.33        5.97     10.01 o 
  -1   5  10      137.46      135.08     17.50 o 
   0   5  10        1.12        7.42      6.70 o 
   1   5  10       35.98       46.98     10.88 o 
   2   5  10       21.14       13.14     14.45 o 
   3   5  10        8.38        4.39     12.07 o 
  -4   6  10       23.54       12.56     10.55 o 
  -3   6  10       49.99       46.50     13.53 o 
  -2   6  10       11.01        4.42     12.59 o 
  -1   6  10       32.27       32.92     10.92 o 
   0   6  10      187.59      192.32     29.88 o 
   1   6  10       10.67       14.91      9.07 o 
   2   6  10        0.01        4.06     10.16 o 
   3   6  10       24.59       26.51     13.47 o 
  -4   7  10       63.60       72.12     14.12 o 
  -3   7  10        0.01        1.34      9.24 o 
  -2   7  10       18.05       21.47     10.82 o 
  -1   7  10        0.02        4.28      8.90 o 
   0   7  10        0.53        1.34      6.46 o 
   1   7  10      100.04       95.66     15.11 o 
   2   7  10        0.05        4.06     10.30 o 
   3   7  10       15.20       11.25     11.25 o 
  -4   8  10        0.29        2.66      8.96 o 
  -3   8  10        4.99        8.42      6.84 o 
  -2   8  10       66.24       36.78     14.83 o 
  -1   8  10        5.68        4.31      8.95 o 
   0   8  10       24.08       30.23      8.08 o 
   1   8  10        5.14        2.64      9.83 o 
   2   8  10        9.53       18.20      8.52 o 
   3   8  10       12.82       42.00     11.40 o 
  -3   9  10       71.21       76.73     14.76 o 
  -2   9  10       73.29       82.93     12.78 o 
  -1   9  10       15.80       32.67     10.30 o 
   0   9  10       83.72      110.43     10.95 o 
   1   9  10      205.75      193.87     17.75 o 
   2   9  10       47.44       44.74      9.91 o 
   3   9  10       35.61        6.03      9.60 o 
  -3  10  10       36.87       52.90     10.80 o 
  -2  10  10       31.34       39.29     11.77 o 
  -1  10  10        0.41        4.23      8.92 o 
   0  10  10        1.31        0.33      6.95 o 
   1  10  10       14.56        2.78     11.43 o 
   2  10  10       15.22        8.73      8.01 o 
  -3  11  10       17.23       20.22     11.70 o 
  -2  11  10        3.47       11.29      9.29 o 
  -1  11  10       14.36        2.90     10.85 o 
   0  11  10       53.71       68.28      9.58 o 
   1  11  10      284.10      259.67     24.33 o 
   2  11  10       11.44        2.98     10.81 o 
  -3  12  10       15.42       17.63      9.98 o 
  -2  12  10      180.50      197.12     19.64 o 
  -1  12  10      114.15      109.75     15.85 o 
   0  12  10      101.73      111.48     19.33 o 
   1  12  10        0.69        1.46     11.57 o 
   2  12  10       88.76       76.85     16.11 o 
  -2  13  10       77.23       67.43     16.05 o 
  -1  13  10       10.46       22.27      8.50 o 
   0  13  10       77.56      102.38     19.78 o 
   1  13  10        4.43       15.34      9.79 o 
  -2  14  10       73.72       78.62     15.94 o 
  -1  14  10      112.61      116.75     17.38 o 
   0  14  10       44.31       50.91     10.80 o 
   1  14  10       13.19        0.00     10.31 o 
  -1  15  10        4.63        3.08     10.25 o 
   0  15  10      103.48       89.79     18.25 o 
  -4   1  11        4.25       11.80     11.80 o 
  -3   1  11      102.55      115.21     18.15 o 
  -2   1  11        5.54        4.77     11.31 o 
  -1   1  11        8.55        7.53     13.65 o 
   0   1  11        2.05        7.31      7.31 o 
   1   1  11       36.77       35.70     10.13 o 
   2   1  11        1.56        2.40      8.38 o 
   3   1  11        0.79        7.64      8.81 o 
  -4   2  11        1.90        0.00      9.58 o 
  -3   2  11       46.65       78.54     16.54 o 
  -2   2  11        2.94        4.82     12.16 o 
  -1   2  11      605.74      532.62     32.73 o 
   0   2  11       65.29       78.95      9.72 o 
   1   2  11       95.06       96.46     13.25 o 
   2   2  11       44.08       29.63     10.85 o 
   3   2  11      125.88      140.96     16.62 o 
  -4   3  11        0.11        3.13     10.42 o 
  -3   3  11       68.88       91.33     18.53 o 
  -2   3  11       15.65       19.46     11.24 o 
  -1   3  11      174.20      168.04     21.99 o 
   0   3  11       11.77        3.19      8.05 o 
   1   3  11       13.73       10.90      7.58 o 
   2   3  11        1.19       11.65      7.47 o 
   3   3  11       11.85       15.39     10.17 o 
  -3   4  11      164.04      187.10     21.36 o 
  -2   4  11      149.65      132.80     21.62 o 
  -1   4  11        4.27        0.00     12.91 o 
   0   4  11       19.06       34.59     13.46 o 
   1   4  11       48.53       59.13     11.49 o 
   2   4  11        1.72        9.41      8.73 o 
   3   4  11       14.92       17.24      9.98 o 
  -3   5  11       11.90        3.13     11.88 o 
  -2   5  11       13.68        8.06     10.98 o 
  -1   5  11      204.25      159.69     22.79 o 
   0   5  11      171.85      219.20     40.17 o 
   1   5  11      281.34      255.15     22.03 o 
   2   5  11       20.70       17.85     11.72 o 
  -3   6  11       53.91       52.28     13.33 o 
  -2   6  11        4.51       14.25     11.26 o 
  -1   6  11        0.29        9.48     10.86 o 
   0   6  11       40.12       51.39     12.96 o 
   1   6  11       12.78       22.81     11.68 o 
   2   6  11       92.42       84.42     14.66 o 
  -3   7  11       23.59       23.97     12.98 o 
  -2   7  11      208.81      171.38     20.21 o 
  -1   7  11        0.15        6.17      9.86 o 
   0   7  11       50.11       70.21      9.76 o 
   1   7  11       19.03       17.80     10.74 o 
   2   7  11        0.00        8.62      9.85 o 
  -3   8  11       18.23       15.99     12.74 o 
  -2   8  11      116.33      108.96     17.07 o 
  -1   8  11       59.44      110.94     15.18 o 
   0   8  11        0.81        2.46      6.93 o 
   1   8  11       65.50       68.57     14.25 o 
   2   8  11      199.08      166.54      9.53 o 
  -3   9  11       30.57       28.18     11.57 o 
  -2   9  11        6.80        7.44     10.21 o 
  -1   9  11       31.97       42.70     12.16 o 
   0   9  11       24.40       33.81      8.09 o 
   1   9  11        4.57        4.35     10.83 o 
   2   9  11        0.97       16.20     11.33 o 
  -2  10  11        0.76       10.90     10.90 o 
  -1  10  11        2.57       12.19      8.58 o 
   0  10  11        3.23       14.05      7.92 o 
   1  10  11        1.31        4.33     10.48 o 
  -2  11  11        0.15        0.00      9.40 o 
  -1  11  11        8.15        3.05     10.04 o 
   0  11  11      115.69      129.70     12.94 o 
   1  11  11       51.67       35.96     15.14 o 
  -1  12  11        3.65        7.61      9.02 o 
   0  12  11        1.57        2.72      7.89 o 
  -3   0  12      162.00      150.92     18.92 o 
  -2   0  12       83.47       91.37     11.69 o 
  -1   0  12        3.90        1.60      9.44 o 
   0   0  12      187.01      192.32     14.34 o 
   1   0  12        9.04       19.96      6.90 o 
   2   0  12       33.52       26.45     10.07 o 
  -3   1  12        2.28       11.69     11.69 o 
  -2   1  12       14.88       15.03     11.20 o 
  -1   1  12       30.34        6.48     16.13 o 
   0   1  12       24.76       28.17      8.80 o 
   1   1  12        0.01        4.48      7.63 o 
   2   1  12       84.27       56.54     14.68 o 
  -3   2  12       29.96        8.47     14.28 o 
  -2   2  12       20.52       35.95     12.88 o 
  -1   2  12       43.01       21.45     12.94 o 
   0   2  12       31.31       33.49      9.58 o 
   1   2  12       43.28       49.24      9.61 o 
   2   2  12       63.29       57.33     11.69 o 
  -3   3  12       40.25       16.96     12.29 o 
  -2   3  12        7.16       12.04     11.36 o 
  -1   3  12        0.08        1.72      9.97 o 
   0   3  12       21.21       25.13      7.83 o 
   1   3  12       64.83       72.00     13.63 o 
   2   3  12        0.67       16.93      7.99 o 
  -3   4  12        0.36        5.02     12.02 o 
  -2   4  12       50.86       65.25     15.90 o 
  -1   4  12       46.31       37.18     14.73 o 
   0   4  12        1.95        4.05      7.60 o 
   1   4  12       26.25       10.48      9.84 o 
   2   4  12      108.63       82.62     15.30 o 
  -2   5  12        5.92        6.85     12.23 o 
  -1   5  12        0.68        0.00     11.64 o 
   0   5  12        5.76       12.67      7.48 o 
   1   5  12        0.00       10.82      7.70 o 
  -2   6  12       59.00       39.83     13.54 o 
  -1   6  12        0.01       12.03     12.03 o 
   0   6  12       23.36       29.15     10.62 o 
   1   6  12       11.96        0.00      9.09 o 
  -2   7  12        8.02       12.97     10.71 o 
  -1   7  12       24.59       39.71     11.48 o 
   0   7  12       26.90       33.36      9.30 o 
   1   7  12       12.93       12.82     10.70 o 
  -2   8  12        6.52       17.40     10.07 o 
  -1   8  12       34.90       47.17     12.44 o 
   0   8  12       38.47       31.53     13.84 o 
   1   8  12       22.15       14.49      9.23 o 
  -1   9  12        6.68        1.62     13.12 o 
   0   9  12        6.35        1.17      7.06 o 
  -1   1  13        0.92       13.12     10.99 o 
   0   1  13       19.07       25.31     12.67 o 
  -1   2  13       36.77       15.34     12.85 o 
   0   2  13       34.74       38.49     11.67 o 
  -1   3  13        2.75       19.00     11.87 o 
   0   3  13       42.29       53.37      9.78 o 
  -1   4  13      101.66       85.31     19.12 o 
   0   4  13       16.81       29.22     11.44 o 
                                                 
